# Supplementary material for: NK Cells and PMN-MDSCs in the Graft From G-CSF Mobilized Haploidentical Donors Display Distinct Gene Expression Profiles From Those of the Non-Mobilized Counterpart
Source: Front Immunol. 2021 Apr 27;12:657329. doi: 10.3389/fimmu.2021.657329 (PMC8111072; doi:10.3389/fimmu.2021.657329)
Supplement: Supplementary file 4 [file Table_1.xlsx]

## Sheet: Supplementary Table 1
Table S1. Differentially expressed genes in mobilized versus non-mobilized PMN-MDSC
Probeset ID	Entrez Gene	Gene Symbol	RefSeq Transcript ID	Gene Title	Fold-Change(mobilized vs, control)	p-value(mobilized vs, control)
235490_PM_at	84314	TMEM107	NM_032354 /// NM_183065	transmembrane protein 107	33.7971	5.47966e-07
219669_PM_at	57126	CD177	NM_020406	CD177 molecule	27.4126	0.00487284
1555728_PM_a_at	51338	MS4A4A	NM_001243266 /// NM_024021 /// NM_148975	membrane-spanning 4-domains, subfamily A, member 4A	24.4527	0.00208018
219607_PM_s_at	51338	MS4A4A	NM_001243266 /// NM_024021 /// NM_148975	membrane-spanning 4-domains, subfamily A, member 4A	23.3875	0.00240517
227055_PM_at	196410	METTL7B	NM_152637	methyltransferase like 7B	18.9576	0.000273022
207341_PM_at	5657	PRTN3	NM_002777 /// XM_011528136 /// XM_011546889	proteinase 3	17.5686	0.00430965
224496_PM_s_at	84314	TMEM107	NM_032354 /// NM_183065	transmembrane protein 107	16.7357	3.16974e-05
209773_PM_s_at	6241	RRM2	NM_001034 /// NM_001165931	ribonucleotide reductase M2	16.319	0.00539705
1554408_PM_a_at	7083	TK1	NM_003258	thymidine kinase 1, soluble	15.74	0.00104808
201291_PM_s_at	7153	TOP2A	NM_001067 /// XM_005257632 /// XM_011525165	topoisomerase (DNA) II alpha	13.6727	0.00704514
201292_PM_at	7153	TOP2A	NM_001067 /// XM_005257632 /// XM_011525165	topoisomerase (DNA) II alpha	13.6666	0.000698759
212021_PM_s_at	4288	MKI67	NM_001145966 /// NM_002417 /// XM_006717864 /// XM_011539818	marker of proliferation Ki-67	13.513	0.00105456
208791_PM_at	1191	CLU	NM_001831 /// NR_038335 /// NR_045494 /// XM_006716284	clusterin	13.2351	8.33785e-05
212022_PM_s_at	4288	MKI67	NM_001145966 /// NM_002417 /// XM_006717864 /// XM_011539818	marker of proliferation Ki-67	13.1557	0.00282354
204444_PM_at	3832	KIF11	NM_004523	kinesin family member 11	11.5464	0.00149398
208792_PM_s_at	1191	CLU	NM_001831 /// NR_038335 /// NR_045494 /// XM_006716284	clusterin	11.3891	0.000106474
204026_PM_s_at	11130	ZWINT	NM_001005413 /// NM_001005414 /// NM_007057 /// NM_032997 /// XR_428692	ZW10 interacting kinetochore protein	11.0277	0.00422119
202533_PM_s_at	1719 /// 573971	DHFR /// DHFRP1	NM_000791 /// NM_001290354 /// NM_001290357 /// NR_110936	dihydrofolate reductase /// dihydrofolate reductase pseudogene 1	11.0041	0.000427861
218542_PM_at	55165	CEP55	NM_001127182 /// NM_018131 /// XM_011539918 /// XM_011539919 /// XM_011539920	centrosomal protein 55kDa	10.9702	0.00362634
209408_PM_at	11004	KIF2C	NM_001297655 /// NM_001297656 /// NM_001297657 /// NM_006845 /// XM_011540540 /// XM_01	kinesin family member 2C	10.7979	0.00346262
202589_PM_at	7298	TYMS	NM_001071	thymidylate synthetase	10.7157	0.00650968
231122_PM_x_at	131540	ZDHHC19	NM_001039617 /// NM_144637 /// XM_005269277 /// XM_005269278 /// XM_005269279 /// XM_00	zinc finger, DHHC-type containing 19	10.6896	0.00564931
235102_PM_x_at	26851 /// 780851 /// 780852 /// 780853	SNORD3A /// SNORD3B-1 /// SNORD3B-2 /// SNORD3C	NR_003271 /// NR_003924 /// NR_006880 /// NR_006881	small nucleolar RNA, C/D box 3A /// small nucleolar RNA, C/D box 3B-1 /// small nucleol	10.4876	0.000229488
201890_PM_at	6241	RRM2	NM_001034 /// NM_001165931	ribonucleotide reductase M2	10.4057	0.00772922
202095_PM_s_at	332	BIRC5	NM_001012270 /// NM_001012271 /// NM_001168 /// XR_243654 /// XR_934452	baculoviral IAP repeat containing 5	10.1335	0.005283
229230_PM_at	200931	SLC51A	NM_152672	solute carrier family 51, alpha subunit	10.0204	0.00420776
216667_PM_at	643332	ECRP	NR_033909	ribonuclease, RNase A family, 2 (liver, eosinophil-derived neurotoxin) pseudogene	9.97077	8.17161e-05
218039_PM_at	51203	NUSAP1	NM_001129897 /// NM_001243142 /// NM_001243143 /// NM_001243144 /// NM_001301136 /// NM	nucleolar and spindle associated protein 1	9.77036	0.00238472
224357_PM_s_at	51338	MS4A4A	NM_001243266 /// NM_024021 /// NM_148975	membrane-spanning 4-domains, subfamily A, member 4A	9.75085	0.00078221
210559_PM_s_at	983	CDK1	NM_001130829 /// NM_001170406 /// NM_001170407 /// NM_001786 /// NM_033379 /// XM_00527	cyclin-dependent kinase 1	9.74145	0.00147331
208470_PM_s_at	3240 /// 3250	HP /// HPR	NM_001126102 /// NM_005143 /// NM_020995 /// XM_005255922 /// XM_006721186 /// XM_01152	haptoglobin /// haptoglobin-related protein	9.72695	0.00606995
214539_PM_at	5273	SERPINB10	NM_005024 /// XM_011526026 /// XM_011526027 /// XM_011526028	serpin peptidase inhibitor, clade B (ovalbumin), member 10	9.63525	0.00658761
203214_PM_x_at	983	CDK1	NM_001130829 /// NM_001170406 /// NM_001170407 /// NM_001786 /// NM_033379 /// XM_00527	cyclin-dependent kinase 1	9.41054	0.000774335
212020_PM_s_at	4288	MKI67	NM_001145966 /// NM_002417 /// XM_006717864 /// XM_011539818	marker of proliferation Ki-67	9.38268	0.000430248
219990_PM_at	79733	E2F8	NM_001256371 /// NM_001256372 /// NM_024680 /// XM_011520367 /// XM_011520368 /// XR_93	E2F transcription factor 8	9.36003	0.00228107
225655_PM_at	29128	UHRF1	NM_001048201 /// NM_001290050 /// NM_001290051 /// NM_001290052 /// NM_013282 /// XM_01	ubiquitin-like with PHD and ring finger domains 1	9.31297	0.00203114
1554696_PM_s_at	7298	TYMS	NM_001071	thymidylate synthetase	9.31189	0.00698686
1553952_PM_at	131540	ZDHHC19	NM_001039617 /// NM_144637 /// XM_005269277 /// XM_005269278 /// XM_005269279 /// XM_00	zinc finger, DHHC-type containing 19	9.27462	0.0032822
222608_PM_s_at	54443	ANLN	NM_001284301 /// NM_001284302 /// NM_018685 /// XM_006715746 /// XM_006715747	anillin actin binding protein	9.26419	0.00782819
202705_PM_at	9133	CCNB2	NM_004701	cyclin B2	9.26087	0.00413644
206116_PM_s_at	7168	TPM1	NM_000366 /// NM_001018004 /// NM_001018005 /// NM_001018006 /// NM_001018007 /// NM_00	tropomyosin 1 (alpha)	9.22913	0.000251965
203213_PM_at	983	CDK1	NM_001130829 /// NM_001170406 /// NM_001170407 /// NM_001786 /// NM_033379 /// XM_00527	cyclin-dependent kinase 1	9.17735	0.000494648
223062_PM_s_at	29968	PSAT1	NM_021154 /// NM_058179	phosphoserine aminotransferase 1	8.87718	0.00398835
226456_PM_at	116028	RMI2	NM_152308 /// NR_130754	RecQ mediated genome instability 2	8.7718	0.00203162
216605_PM_s_at	90273	CEACAM21	NM_001098506 /// NM_001288773 /// NM_001290113 /// NM_033543 /// XM_005278396 /// XM_00	carcinoembryonic antigen-related cell adhesion molecule 21	8.75127	0.00116635
200862_PM_at	1718	DHCR24	NM_014762	24-dehydrocholesterol reductase	8.72339	0.00090682
210052_PM_s_at	22974	TPX2	NM_012112 /// XM_011528697 /// XM_011528698 /// XM_011528699 /// XM_011528700	TPX2, microtubule-associated	8.71472	0.00343449
207384_PM_at	8993	PGLYRP1	NM_005091	peptidoglycan recognition protein 1	8.68146	0.000178663
212023_PM_s_at	4288	MKI67	NM_001145966 /// NM_002417 /// XM_006717864 /// XM_011539818	marker of proliferation Ki-67	8.59259	0.000931238
206697_PM_s_at	3240	HP	NM_001126102 /// NM_005143 /// XM_005255922	haptoglobin	8.5767	0.00812564
219295_PM_s_at	26577	PCOLCE2	NM_013363	procollagen C-endopeptidase enhancer 2	8.56118	0.00459033
204636_PM_at	1308	COL17A1	NM_000494 /// NM_130778	collagen, type XVII, alpha 1	8.50753	0.00227857
214523_PM_at	1053	CEBPE	NM_001805 /// XM_011536359	CCAAT/enhancer binding protein (C/EBP), epsilon	8.47429	0.000536063
236979_PM_at	440603	BCL2L15	NM_001010922 /// NM_001029944 /// NM_001029945 /// NM_001029946	BCL2-like 15	8.47067	0.00197923
226936_PM_at	387103	CENPW	NM_001012507 /// NM_001286524 /// NM_001286525 /// NR_104462	centromere protein W	8.46349	0.00483839
218585_PM_s_at	51514	DTL	NM_001286229 /// NM_001286230 /// NM_016448 /// XM_011509614	denticleless E3 ubiquitin protein ligase homolog (Drosophila)	8.43083	0.000734212
207828_PM_s_at	1063	CENPF	NM_016343 /// XM_011509082 /// XM_011509083	centromere protein F	8.3894	0.000520017
204614_PM_at	5055	SERPINB2	NM_001143818 /// NM_002575	serpin peptidase inhibitor, clade B (ovalbumin), member 2	8.37963	0.00458076
207165_PM_at	3161	HMMR	NM_001142556 /// NM_001142557 /// NM_012484 /// NM_012485	hyaluronan-mediated motility receptor (RHAMM)	8.23362	0.00523667
204240_PM_s_at	10592	SMC2	NM_001042550 /// NM_001042551 /// NM_001265602 /// NM_006444 /// XM_006716933 /// XM_01	structural maintenance of chromosomes 2	8.13874	0.00367042
205024_PM_s_at	5888	RAD51	NM_001164269 /// NM_001164270 /// NM_002875 /// NM_133487 /// XM_006720626 /// XM_01152	RAD51 recombinase	8.10886	0.00189017
224753_PM_at	113130	CDCA5	NM_080668 /// XM_005273733 /// XM_005273734 /// XM_011544743 /// XM_011544744 /// XM_01	cell division cycle associated 5	8.07724	0.00529851
219588_PM_s_at	54892	NCAPG2	NM_001281932 /// NM_001281933 /// NM_017760 /// NR_104054 /// XM_005249547 /// XM_01151	non-SMC condensin II complex subunit G2	8.07169	0.000446859
212062_PM_at	10079	ATP9A	NM_006045 /// XM_011528481	ATPase, class II, type 9A	8.05734	0.000110713
214575_PM_s_at	566	AZU1	NM_001700	azurocidin 1	8.03705	0.00671742
210987_PM_x_at	7168	TPM1	NM_000366 /// NM_001018004 /// NM_001018005 /// NM_001018006 /// NM_001018007 /// NM_00	tropomyosin 1 (alpha)	7.92195	0.000325689
219978_PM_s_at	51203	NUSAP1	NM_001129897 /// NM_001243142 /// NM_001243143 /// NM_001243144 /// NM_001301136 /// NM	nucleolar and spindle associated protein 1	7.88588	0.00640817
228868_PM_x_at	81620	CDT1	NM_030928	chromatin licensing and DNA replication factor 1	7.88538	0.00289772
228285_PM_at	122402	TDRD9	NM_153046 /// XM_005267309 /// XM_006720019 /// XM_006720020 /// XM_011536396 /// XM_01	tudor domain containing 9	7.87232	0.00508765
203764_PM_at	9787	DLGAP5	NM_001146015 /// NM_014750 /// XM_011537414 /// XR_943566	discs, large (Drosophila) homolog-associated protein 5	7.86282	0.0055474
209772_PM_s_at	100133941	CD24	NM_001291737 /// NM_001291738 /// NM_001291739 /// NM_013230 /// NR_117089 /// NR_11709	CD24 molecule	7.82176	0.00618107
209709_PM_s_at	3161	HMMR	NM_001142556 /// NM_001142557 /// NM_012484 /// NM_012485	hyaluronan-mediated motility receptor (RHAMM)	7.7711	0.00509131
1555758_PM_a_at	1033	CDKN3	NM_001130851 /// NM_005192 /// XM_011536353	cyclin-dependent kinase inhibitor 3	7.73404	0.00716204
202338_PM_at	7083	TK1	NM_003258	thymidine kinase 1, soluble	7.73056	0.0023105
220416_PM_at	79895	ATP8B4	NM_024837 /// NR_073596 /// NR_073597 /// NR_073598 /// XM_006720693 /// XM_011522046 /	ATPase, class I, type 8B, member 4	7.71108	0.00138845
210609_PM_s_at	9540	TP53I3	NM_001206802 /// NM_004881 /// NM_147184 /// XM_005264650 /// XM_006712150	tumor protein p53 inducible protein 3	7.69528	0.0041923
1554892_PM_a_at	932	MS4A3	NM_001031666 /// NM_001031809 /// NM_006138 /// XM_011545363	membrane-spanning 4-domains, subfamily A, member 3 (hematopoietic cell-specific)	7.64381	0.0072607
218755_PM_at	10112	KIF20A	NM_005733 /// XR_948224	kinesin family member 20A	7.625	0.00338116
229738_PM_at	196385	DNAH10	NM_207437 /// XM_005253555 /// XM_011538013 /// XM_011538014 /// XM_011538015 /// XM_01	dynein, axonemal, heavy chain 10	7.5701	0.000161609
1553605_PM_a_at	154664	ABCA13	NM_152701 /// XM_011515130 /// XM_011515131 /// XM_011515132 /// XM_011515133 /// XM_01	ATP binding cassette subfamily A member 13	7.56211	0.00405346
220110_PM_s_at	56000	NXF3	NM_022052	nuclear RNA export factor 3	7.56207	0.00101103
203418_PM_at	890	CCNA2	NM_001237	cyclin A2	7.46382	0.00243626
209321_PM_s_at	109	ADCY3	NM_004036 /// XM_005264104 /// XM_005264105 /// XM_006711925 /// XM_011532489 /// XM_01	adenylate cyclase 3	7.45461	1.54279e-05
202870_PM_s_at	991	CDC20	NM_001255	cell division cycle 20	7.44875	0.00368556
1553635_PM_s_at	200132	TCTEX1D1	NM_152665 /// XM_011540933	Tctex1 domain containing 1	7.44437	0.0051441
234863_PM_x_at	26271	FBXO5	NM_001142522 /// NM_012177 /// XM_011535749	F-box protein 5	7.43405	0.00478101
226636_PM_at	5337	PLD1	NM_001130081 /// NM_002662 /// XM_005247533 /// XM_005247534 /// XM_011512897 /// XM_01	phospholipase D1, phosphatidylcholine-specific	7.42653	2.4625e-05
228361_PM_at	1870	E2F2	NM_004091 /// XM_005245748 /// XM_005245749 /// XM_011540868 /// XM_011540869 /// XM_01	E2F transcription factor 2	7.39299	0.000918322
227297_PM_at	3680	ITGA9	NM_002207	integrin alpha 9	7.37056	4.25026e-06
228273_PM_at	55771	PRR11	NM_018304	proline rich 11	7.35429	0.00378067
228281_PM_at	220042	DDIAS	NM_145018 /// XM_011544835 /// XM_011544836 /// XM_011544837 /// XM_011544838	DNA damage-induced apoptosis suppressor	7.3488	0.00131282
205944_PM_s_at	8218	CLTCL1	NM_001835 /// NM_007098 /// XM_005277800 /// XM_005277801 /// XM_006724328 /// XM_01153	clathrin, heavy chain-like 1	7.33003	0.000732344
222680_PM_s_at	51514	DTL	NM_001286229 /// NM_001286230 /// NM_016448 /// XM_011509614	denticleless E3 ubiquitin protein ligase homolog (Drosophila)	7.26613	0.00180934
222039_PM_at	146909	KIF18B	NM_001080443 /// NM_001264573 /// NM_001265577 /// XM_011524385 /// XM_011524386 /// XM	kinesin family member 18B	7.23724	0.0032077
1552619_PM_a_at	54443	ANLN	NM_001284301 /// NM_001284302 /// NM_018685 /// XM_006715746 /// XM_006715747	anillin actin binding protein	7.22628	0.00540024
228824_PM_s_at	22949	PTGR1	NM_001146108 /// NM_001146109 /// NM_012212 /// XM_011518394 /// XM_011518395 /// XR_92	prostaglandin reductase 1	7.22137	1.35721e-06
211519_PM_s_at	11004	KIF2C	NM_001297655 /// NM_001297656 /// NM_001297657 /// NM_006845 /// XM_011540540 /// XM_01	kinesin family member 2C	7.19041	0.00178649
213226_PM_at	890	CCNA2	NM_001237	cyclin A2	7.1791	0.00641838
218663_PM_at	64151	NCAPG	NM_022346 /// NR_073124 /// XM_011513876 /// XM_011513877 /// XR_925347	non-SMC condensin I complex subunit G	7.16042	0.00414285
222077_PM_s_at	29127	RACGAP1	NM_001126103 /// NM_001126104 /// NM_013277 /// XM_005268812 /// XM_005268813 /// XM_00	Rac GTPase activating protein 1	7.10267	0.00246859
203755_PM_at	701	BUB1B	NM_001211	BUB1 mitotic checkpoint serine/threonine kinase B	7.03907	0.00374285
219493_PM_at	79801	SHCBP1	NM_024745 /// XM_011523334 /// XM_011523335	SHC SH2-domain binding protein 1	7.00691	0.00222393
205449_PM_at	29901	SAC3D1	NM_013299	SAC3 domain containing 1	6.9595	0.000912845
203362_PM_s_at	4085	MAD2L1	NM_002358	MAD2 mitotic arrest deficient-like 1 (yeast)	6.95497	0.00779791
218875_PM_s_at	26271	FBXO5	NM_001142522 /// NM_012177 /// XM_011535749	F-box protein 5	6.92789	0.00457174
214710_PM_s_at	891	CCNB1	NM_031966	cyclin B1	6.91819	0.00142071
1552554_PM_a_at	58484	NLRC4	NM_001199138 /// NM_001199139 /// NM_001302504 /// NM_021209 /// XM_011533008	NLR family, CARD domain containing 4	6.90823	1.75897e-06
206632_PM_s_at	9582	APOBEC3B	NM_001270411 /// NM_004900	apolipoprotein B mRNA editing enzyme, catalytic polypeptide-like 3B	6.89284	0.00359291
209714_PM_s_at	1033	CDKN3	NM_001130851 /// NM_005192 /// XM_011536353	cyclin-dependent kinase inhibitor 3	6.87614	0.00702778
223381_PM_at	83540	NUF2	NM_031423 /// NM_145697 /// XM_011510036	NUF2, NDC80 kinetochore complex component	6.87079	0.00413718
210986_PM_s_at	7168	TPM1	NM_000366 /// NM_001018004 /// NM_001018005 /// NM_001018006 /// NM_001018007 /// NM_00	tropomyosin 1 (alpha)	6.85938	0.000972757
241981_PM_at	54757	FAM20A	NM_001243746 /// NM_017565 /// NR_027751 /// XM_006721959 /// XM_006721960 /// XM_01152	family with sequence similarity 20, member A	6.78239	0.000310445
232277_PM_at	64078	SLC28A3	NM_001199633 /// NM_022127 /// NR_037638 /// XM_011518905 /// XM_011518906 /// XM_01151	solute carrier family 28 (concentrative nucleoside transporter), member 3	6.70758	0.00493861
219918_PM_s_at	259266	ASPM	NM_001206846 /// NM_018136	abnormal spindle microtubule assembly	6.69355	0.000811584
218332_PM_at	55859	BEX1	NM_018476	brain expressed X-linked 1	6.68087	0.00840521
221521_PM_s_at	51659	GINS2	NM_016095	GINS complex subunit 2 (Psf2 homolog)	6.63514	0.00229777
208168_PM_s_at	1118	CHIT1	NM_001256125 /// NM_001270509 /// NM_003465 /// NR_045784 /// NR_045785 /// XM_01150910	chitinase 1 (chitotriosidase)	6.63181	0.00127101
1553604_PM_at	154664	ABCA13	NM_152701 /// XM_011515130 /// XM_011515131 /// XM_011515132 /// XM_011515133 /// XM_01	ATP binding cassette subfamily A member 13	6.61983	0.00149275
213008_PM_at	55215	FANCI	NM_001113378 /// NM_018193 /// XM_011521756 /// XM_011521757 /// XM_011521758 /// XM_01	Fanconi anemia complementation group I	6.61213	0.00454479
216574_PM_s_at	6120 /// 729020	RPE /// RPEL1	NM_001143909 /// NM_001278282 /// NM_001278283 /// NM_001278285 /// NM_001278286 /// NM	ribulose-5-phosphate-3-epimerase /// ribulose-5-phosphate-3-epimerase-like 1	6.60526	0.000308479
213599_PM_at	11339	OIP5	NM_007280 /// XM_011521172	Opa interacting protein 5	6.50855	0.00199428
204146_PM_at	10635	RAD51AP1	NM_001130862 /// NM_006479 /// XM_011520911	RAD51 associated protein 1	6.49743	0.00620285
222688_PM_at	55331	ACER3	NM_001300953 /// NM_001300954 /// NM_001300955 /// NM_018367 /// XM_005274087 /// XM_00	alkaline ceramidase 3	6.42	0.00140047
228376_PM_at	2681	GGTA1P	NR_003191 /// NR_045211	glycoprotein, alpha-galactosyltransferase 1 pseudogene	6.39026	0.00227237
214907_PM_at	90273	CEACAM21	NM_001098506 /// NM_001288773 /// NM_001290113 /// NM_033543 /// XM_005278396 /// XM_00	carcinoembryonic antigen-related cell adhesion molecule 21	6.36479	0.00305437
201897_PM_s_at	1163	CKS1B	NM_001826 /// NR_024163	CDC28 protein kinase regulatory subunit 1B	6.36284	0.00750661
222689_PM_at	55331	ACER3	NM_001300953 /// NM_001300954 /// NM_001300955 /// NM_018367 /// XM_005274087 /// XM_00	alkaline ceramidase 3	6.35705	4.35581e-05
210589_PM_s_at	2629 /// 2630	GBA /// GBAP1	NM_000157 /// NM_001005741 /// NM_001005742 /// NM_001005749 /// NM_001005750 /// NM_00	glucosidase, beta, acid /// glucosidase, beta, acid pseudogene 1	6.35465	0.00201555
225040_PM_s_at	6120	RPE	NM_001278282 /// NM_001278283 /// NM_001278285 /// NM_001278286 /// NM_001278288 /// NM	ribulose-5-phosphate-3-epimerase	6.35318	0.00104176
206102_PM_at	9837	GINS1	NM_021067 /// XM_006723670 /// XM_011529413 /// XR_244226 /// XR_244227 /// XR_937180	GINS complex subunit 1 (Psf1 homolog)	6.34435	0.00234149
203744_PM_at	3149	HMGB3	NM_001301228 /// NM_001301229 /// NM_001301231 /// NM_005342	high mobility group box 3	6.33954	0.00183771
237340_PM_at	116369	SLC26A8	NM_001193476 /// NM_052961 /// NM_138718 /// XM_011514294 /// XR_926055	solute carrier family 26 (anion exchanger), member 8	6.32139	0.000344959
201798_PM_s_at	26509	MYOF	NM_013451 /// NM_133337 /// XM_005269693 /// XM_005269694 /// XM_006717760 /// XM_01153	myoferlin	6.29402	0.000418435
220892_PM_s_at	29968	PSAT1	NM_021154 /// NM_058179	phosphoserine aminotransferase 1	6.27383	0.00131567
201251_PM_at	5315	PKM	NM_001206796 /// NM_001206797 /// NM_001206798 /// NM_001206799 /// NM_001316318 /// NM	pyruvate kinase, muscle	6.26196	0.00017464
206177_PM_s_at	383	ARG1	NM_000045 /// NM_001244438 /// XM_011535801	arginase 1	6.2356	0.00644125
205472_PM_s_at	1602	DACH1	NM_004392 /// NM_080759 /// NM_080760 /// XM_011534939 /// XM_011534940 /// XM_01153494	dachshund family transcription factor 1	6.23515	0.0011634
204798_PM_at	4602	MYB	NM_001130172 /// NM_001130173 /// NM_001161656 /// NM_001161657 /// NM_001161658 /// NM	v-myb avian myeloblastosis viral oncogene homolog	6.20238	0.00299051
1553295_PM_at	154664	ABCA13	NM_152701 /// XM_011515130 /// XM_011515131 /// XM_011515132 /// XM_011515133 /// XM_01	ATP binding cassette subfamily A member 13	6.18441	0.00182797
215723_PM_s_at	5337	PLD1	NM_001130081 /// NM_002662 /// XM_005247533 /// XM_005247534 /// XM_011512897 /// XM_01	phospholipase D1, phosphatidylcholine-specific	6.15631	8.62796e-06
239108_PM_at	55711	FAR2	NM_001271783 /// NM_001271784 /// NM_018099 /// XM_011520747 /// XM_011520748	fatty acyl-CoA reductase 2	6.13716	0.00397814
202534_PM_x_at	1719 /// 573971	DHFR /// DHFRP1	NM_000791 /// NM_001290354 /// NM_001290357 /// NR_110936	dihydrofolate reductase /// dihydrofolate reductase pseudogene 1	6.11471	0.00414121
209642_PM_at	699	BUB1	NM_001278616 /// NM_001278617 /// NM_004336 /// XR_923001	BUB1 mitotic checkpoint serine/threonine kinase	6.11067	0.00492628
205393_PM_s_at	1111	CHEK1	NM_001114121 /// NM_001114122 /// NM_001244846 /// NM_001274 /// NR_045204 /// NR_04520	checkpoint kinase 1	6.107	0.00306321
244297_PM_at	100289137	FAM95C	NR_047651	family with sequence similarity 95, member C	6.08951	0.00639254
201790_PM_s_at	1717	DHCR7	NM_001163817 /// NM_001360 /// XM_011544777	7-dehydrocholesterol reductase	6.08934	0.0018189
210334_PM_x_at	332	BIRC5	NM_001012270 /// NM_001012271 /// NM_001168 /// XR_243654 /// XR_934452	baculoviral IAP repeat containing 5	6.07637	0.00458243
224428_PM_s_at	83879	CDCA7	NM_031942 /// NM_145810 /// XM_011511957 /// XR_923034	cell division cycle associated 7	6.0683	0.00265998
1554768_PM_a_at	4085	MAD2L1	NM_002358	MAD2 mitotic arrest deficient-like 1 (yeast)	6.06795	0.00657482
217173_PM_s_at	3949	LDLR	NM_000527 /// NM_001195798 /// NM_001195799 /// NM_001195800 /// NM_001195802 /// NM_00	low density lipoprotein receptor	6.0641	6.39083e-05
235425_PM_at	151246	SGOL2	NM_001160033 /// NM_001160046 /// NM_152524 /// XM_005246344 /// XM_005246345 /// XM_01	shugoshin-like 2 (S, pombe)	6.06033	0.00740788
1555037_PM_a_at	3417	IDH1	NM_001282386 /// NM_001282387 /// NM_005896	isocitrate dehydrogenase 1 (NADP+)	6.05798	0.000189207
222036_PM_s_at	4173	MCM4	NM_005914 /// NM_182746 /// XM_005251234	minichromosome maintenance complex component 4	5.99996	0.00527054
223274_PM_at	6941	TCF19	NM_001077511 /// NM_007109 /// XM_005249334 /// XM_005272867 /// XM_005275018 /// XM_00	transcription factor 19	5.98986	0.00230527
228323_PM_at	57082	CASC5	NM_144508 /// NM_170589 /// XM_011521816 /// XM_011521817	cancer susceptibility candidate 5	5.98771	0.00251323
222848_PM_at	64105	CENPK	NM_001267038 /// NM_022145 /// XM_011543534 /// XM_011543535 /// XM_011543536 /// XM_01	centromere protein K	5.97895	0.00395784
201673_PM_s_at	2997	GYS1	NM_001161587 /// NM_002103 /// NR_027763	glycogen synthase 1 (muscle)	5.96703	0.000256839
227350_PM_at	3070	HELLS	NM_001289067 /// NM_001289068 /// NM_001289069 /// NM_001289070 /// NM_001289071 /// NM	helicase, lymphoid-specific	5.96371	0.00770285
222958_PM_s_at	55635	DEPDC1	NM_001114120 /// NM_017779	DEP domain containing 1	5.93501	0.0010745
223490_PM_s_at	51010	EXOSC3	NM_001002269 /// NM_016042	exosome component 3	5.85432	0.00162103
211890_PM_x_at	825	CAPN3	NM_000070 /// NM_024344 /// NM_173087 /// NM_173088 /// NM_173089 /// NM_173090 /// NM_	calpain 3	5.85267	0.00030046
219014_PM_at	51316	PLAC8	NM_001130715 /// NM_001130716 /// NM_016619	placenta specific 8	5.84701	0.00331452
223229_PM_at	29089	UBE2T	NM_001310326 /// NM_014176	ubiquitin conjugating enzyme E2T	5.82094	0.00826388
210547_PM_x_at	3382	ICA1	NM_001136020 /// NM_001276478 /// NM_004968 /// NM_022307 /// NM_022308 /// XM_00524973	islet cell autoantigen 1	5.81806	0.00075733
1565162_PM_s_at	4257	MGST1	NM_001260511 /// NM_001260512 /// NM_001267598 /// NM_020300 /// NM_145764 /// NM_14579	microsomal glutathione S-transferase 1	5.80235	0.00193597
201791_PM_s_at	1717	DHCR7	NM_001163817 /// NM_001360 /// XM_011544777	7-dehydrocholesterol reductase	5.77467	0.000790292
202107_PM_s_at	4171	MCM2	NM_004526 /// NR_073375	minichromosome maintenance complex component 2	5.76877	0.00410932
201193_PM_at	3417	IDH1	NM_001282386 /// NM_001282387 /// NM_005896	isocitrate dehydrogenase 1 (NADP+)	5.76722	0.000301836
209357_PM_at	10370	CITED2	NM_001168388 /// NM_001168389 /// NM_006079	Cbp/p300-interacting transactivator, with Glu/Asp rich carboxy-terminal domain, 2	5.76569	0.000199249
214475_PM_x_at	825	CAPN3	NM_000070 /// NM_024344 /// NM_173087 /// NM_173088 /// NM_173089 /// NM_173090 /// NM_	calpain 3	5.73687	0.000321591
221845_PM_s_at	81570	CLPB	NM_001258392 /// NM_001258393 /// NM_001258394 /// NM_030813 /// XM_005274320 /// XM_01	ClpB homolog, mitochondrial AAA ATPase chaperonin	5.72873	0.00136191
203022_PM_at	10535	RNASEH2A	NM_006397 /// XM_006722619	ribonuclease H2, subunit A	5.71069	0.00192254
217640_PM_x_at	220134	SKA1	NM_001039535 /// NM_145060	spindle and kinetochore associated complex subunit 1	5.68359	0.00048725
204709_PM_s_at	9493	KIF23	NM_001281301 /// NM_004856 /// NM_138555 /// XM_005254796 /// XM_005254797 /// XM_00525	kinesin family member 23	5.67793	0.00147808
222037_PM_at	4173	MCM4	NM_005914 /// NM_182746 /// XM_005251234	minichromosome maintenance complex component 4	5.66361	0.00112905
213012_PM_at	4734	NEDD4	NM_001284338 /// NM_001284339 /// NM_001284340 /// NM_006154 /// NM_198400 /// NR_10430	neural precursor cell expressed, developmentally down-regulated 4, E3 ubiquitin protein	5.6524	0.000142353
218726_PM_at	55355	HJURP	NM_001282962 /// NM_001282963 /// NM_018410 /// XM_011511437	Holliday junction recognition protein	5.64554	0.00198773
225686_PM_at	348235	SKA2	NM_001100595 /// NM_182620 /// XM_011524745	spindle and kinetochore associated complex subunit 2	5.64467	0.00441399
212949_PM_at	23397	NCAPH	NM_001281710 /// NM_001281711 /// NM_001281712 /// NM_015341 /// XM_005263908 /// XM_00	non-SMC condensin I complex subunit H	5.63019	0.00173673
48808_PM_at	1719	DHFR	NM_000791 /// NM_001290354 /// NM_001290357 /// NR_110936	dihydrofolate reductase	5.6222	0.00327267
209146_PM_at	6307	MSMO1	NM_001017369 /// NM_006745 /// XM_005263176	methylsterol monooxygenase 1	5.62103	0.000537049
224715_PM_at	89891	WDR34	NM_052844 /// XM_011519179	WD repeat domain 34	5.61982	0.00162904
211760_PM_s_at	8674	VAMP4	NM_001185127 /// NM_003762 /// NM_201994 /// NR_033704 /// XR_426805	vesicle associated membrane protein 4	5.59622	0.000514837
213007_PM_at	55215	FANCI	NM_001113378 /// NM_018193 /// XM_011521756 /// XM_011521757 /// XM_011521758 /// XM_01	Fanconi anemia complementation group I	5.57695	0.00414557
238439_PM_at	118932	ANKRD22	NM_144590	ankyrin repeat domain 22	5.55307	0.00407196
203146_PM_s_at	2550	GABBR1	NM_001470 /// NM_021903 /// NM_021904 /// NM_021905 /// XM_005248982 /// XM_005272785 /	gamma-aminobutyric acid (GABA) B receptor, 1	5.54858	0.0010614
236641_PM_at	9928	KIF14	NM_001305792 /// NM_014875 /// XM_011510230 /// XM_011510231 /// XM_011510232 /// XM_01	kinesin family member 14	5.54326	0.00168892
201714_PM_at	7283	TUBG1	NM_001070	tubulin, gamma 1	5.5267	0.0033101
215509_PM_s_at	699	BUB1	NM_001278616 /// NM_001278617 /// NM_004336 /// XR_923001	BUB1 mitotic checkpoint serine/threonine kinase	5.50239	0.00122629
222922_PM_at	10008	KCNE3	NM_005472 /// XM_011544713	potassium channel, voltage gated subfamily E regulatory beta subunit 3	5.48036	1.03483e-05
202068_PM_s_at	3949	LDLR	NM_000527 /// NM_001195798 /// NM_001195799 /// NM_001195800 /// NM_001195802 /// NM_00	low density lipoprotein receptor	5.47785	0.000782897
223136_PM_at	51390	AIG1	NM_001286587 /// NM_001286588 /// NM_001286589 /// NM_016108 /// XM_005267010 /// XM_01	androgen-induced 1	5.47499	0.00283518
205229_PM_s_at	1690	COCH	NM_001135058 /// NM_004086 /// XM_011536539	cochlin	5.46983	0.00149271
219271_PM_at	79623	GALNT14	NM_001253826 /// NM_001253827 /// NM_024572 /// NR_045602 /// XM_011533104 /// XM_01153	polypeptide N-acetylgalactosaminyltransferase 14	5.46833	0.000816813
205046_PM_at	1062	CENPE	NM_001286734 /// NM_001813 /// XM_011531544 /// XM_011531545 /// XM_011531546 /// XM_01	centromere protein E	5.46365	0.00253484
205471_PM_s_at	1602	DACH1	NM_004392 /// NM_080759 /// NM_080760 /// XM_011534939 /// XM_011534940 /// XM_01153494	dachshund family transcription factor 1	5.44858	0.00319775
232232_PM_s_at	85413	SLC22A16	NM_033125 /// XM_005267184 /// XM_011536204 /// XM_011536205 /// XM_011536206 /// XM_01	solute carrier family 22 (organic cation/carnitine transporter), member 16	5.44662	0.00239874
216331_PM_at	3679	ITGA7	NM_001144996 /// NM_001144997 /// NM_002206 /// XM_005268839 /// XM_005268840 /// XM_00	integrin alpha 7	5.43634	0.000458138
225324_PM_at	54675	CRLS1	NM_001127458 /// NM_019095 /// XM_005260737 /// XM_005260738 /// XM_006723579 /// XM_00	cardiolipin synthase 1	5.39813	0.000303586
220615_PM_s_at	55711	FAR2	NM_001271783 /// NM_001271784 /// NM_018099 /// XM_011520747 /// XM_011520748	fatty acyl-CoA reductase 2	5.38309	0.00231978
206576_PM_s_at	634	CEACAM1	NM_001024912 /// NM_001184813 /// NM_001184815 /// NM_001184816 /// NM_001205344 /// NM	carcinoembryonic antigen-related cell adhesion molecule 1 (biliary glycoprotein)	5.36248	0.00386288
228915_PM_at	1602	DACH1	NM_004392 /// NM_080759 /// NM_080760 /// XM_011534939 /// XM_011534940 /// XM_01153494	dachshund family transcription factor 1	5.34158	0.0008605
218355_PM_at	24137	KIF4A	NM_012310 /// XM_011530893	kinesin family member 4A	5.34101	0.00190397
219076_PM_s_at	5827	PXMP2	NM_018663	peroxisomal membrane protein 2	5.31329	0.00110803
205345_PM_at	580	BARD1	NM_000465 /// NM_001282543 /// NM_001282545 /// NM_001282548 /// NM_001282549 /// NR_10	BRCA1 associated RING domain 1	5.30856	0.00163266
205190_PM_at	5357	PLS1	NM_001145319 /// NM_001172312 /// NM_002670 /// XM_006713660 /// XM_011512900 /// XM_01	plastin 1	5.30327	0.00370161
204173_PM_at	140465	MYL6B	NM_001199629 /// NM_002475	myosin light chain 6B	5.29766	0.00141648
204822_PM_at	7272	TTK	NM_001166691 /// NM_003318 /// XM_011536099 /// XM_011536100	TTK protein kinase	5.29352	0.0052436
212378_PM_at	2618	GART	NM_000819 /// NM_001136005 /// NM_001136006 /// NM_175085 /// XM_005260941 /// XM_00672	phosphoribosylglycinamide formyltransferase, phosphoribosylglycinamide synthetase, phos	5.28339	0.000179624
205034_PM_at	9134	CCNE2	NM_004702 /// NM_057735 /// NM_057749 /// XM_011517364 /// XM_011517365 /// XM_01151736	cyclin E2	5.28052	0.00261233
202532_PM_s_at	1719	DHFR	NM_000791 /// NM_001290354 /// NM_001290357 /// NR_110936	dihydrofolate reductase	5.2678	0.000946551
201930_PM_at	4175	MCM6	NM_005915	minichromosome maintenance complex component 6	5.25501	0.0019259
207980_PM_s_at	10370	CITED2	NM_001168388 /// NM_001168389 /// NM_006079	Cbp/p300-interacting transactivator, with Glu/Asp rich carboxy-terminal domain, 2	5.23039	0.000654951
231897_PM_at	22949	PTGR1	NM_001146108 /// NM_001146109 /// NM_012212 /// XM_011518394 /// XM_011518395 /// XR_92	prostaglandin reductase 1	5.22077	5.57951e-05
242714_PM_at	101928429	LOC101928429	XR_245608 /// XR_252102	uncharacterized LOC101928429	5.20684	0.000107128
209464_PM_at	9212	AURKB	NM_001256834 /// NM_001284526 /// NM_001313950 /// NM_001313951 /// NM_001313952 /// NM	aurora kinase B	5.20544	0.00232903
204825_PM_at	9833	MELK	NM_001256685 /// NM_001256687 /// NM_001256688 /// NM_001256689 /// NM_001256690 /// NM	maternal embryonic leucine zipper kinase	5.19893	0.004731
211889_PM_x_at	634	CEACAM1	NM_001024912 /// NM_001184813 /// NM_001184815 /// NM_001184816 /// NM_001205344 /// NM	carcinoembryonic antigen-related cell adhesion molecule 1 (biliary glycoprotein)	5.17807	0.00233526
202067_PM_s_at	3949	LDLR	NM_000527 /// NM_001195798 /// NM_001195799 /// NM_001195800 /// NM_001195802 /// NM_00	low density lipoprotein receptor	5.16856	0.000217932
203560_PM_at	8836	GGH	NM_003878 /// XM_011517623	gamma-glutamyl hydrolase (conjugase, folylpolygammaglutamyl hydrolase)	5.16708	0.00756921
209893_PM_s_at	2526	FUT4	NM_002033	fucosyltransferase 4 (alpha (1,3) fucosyltransferase, myeloid-specific)	5.16044	0.00467996
224916_PM_at	340061	TMEM173	NM_001301738 /// NM_198282 /// XM_005268445 /// XM_011537639 /// XM_011537640	transmembrane protein 173	5.15731	0.000689086
218719_PM_s_at	64785	GINS3	NM_001126129 /// NM_001126130 /// NM_022770	GINS complex subunit 3 (Psf3 homolog)	5.14563	0.000254416
220153_PM_at	57089	ENTPD7	NM_020354	ectonucleoside triphosphate diphosphohydrolase 7	5.13963	0.000200001
204092_PM_s_at	6790	AURKA	NM_003600 /// NM_198433 /// NM_198434 /// NM_198435 /// NM_198436 /// NM_198437 /// XM_	aurora kinase A	5.13512	0.00367717
205513_PM_at	6947	TCN1	NM_001062	transcobalamin I (vitamin B12 binding protein, R binder family)	5.1328	0.0079396
213365_PM_at	112479	ERI2	NM_001142725 /// NM_080663	ERI1 exoribonuclease family member 2	5.1246	0.000534412
205412_PM_at	38	ACAT1	NM_000019 /// XM_006718834 /// XM_006718835	acetyl-CoA acetyltransferase 1	5.10236	0.00236814
224929_PM_at	340061	TMEM173	NM_001301738 /// NM_198282 /// XM_005268445 /// XM_011537639 /// XM_011537640	transmembrane protein 173	5.07421	0.000334482
204034_PM_at	23474	ETHE1	NM_014297 /// XM_005258687 /// XM_005258688 /// XM_011526685	ethylmalonic encephalopathy 1	5.07413	0.000327373
244552_PM_at	388507	ZNF788	NM_001004314 /// NR_027049	zinc finger family member 788	5.07329	0.000618546
209715_PM_at	23468	CBX5	NM_001127321 /// NM_001127322 /// NM_012117	chromobox homolog 5	5.06969	0.00808858
225366_PM_at	55276	PGM2	NM_018290 /// XM_011513711	phosphoglucomutase 2	5.06851	0.000317708
208626_PM_s_at	10493	VAT1	NM_006373	vesicle amine transport 1	5.05413	0.000632763
209498_PM_at	634	CEACAM1	NM_001024912 /// NM_001184813 /// NM_001184815 /// NM_001184816 /// NM_001205344 /// NM	carcinoembryonic antigen-related cell adhesion molecule 1 (biliary glycoprotein)	5.05133	0.00477758
219502_PM_at	55247	NEIL3	NM_018248	nei-like DNA glycosylase 3	5.02803	0.00483479
206130_PM_s_at	433	ASGR2	NM_001181 /// NM_001201352 /// NM_080912 /// NM_080913 /// NM_080914 /// XM_005256648 /	asialoglycoprotein receptor 2	5.02795	0.00506832
217188_PM_s_at	11161	C14orf1	NM_007176	chromosome 14 open reading frame 1	5.02446	2.39817e-05
203592_PM_s_at	10272	FSTL3	NM_005860	follistatin-like 3 (secreted glycoprotein)	5.01231	0.000560119
209093_PM_s_at	2629 /// 2630	GBA /// GBAP1	NM_000157 /// NM_001005741 /// NM_001005742 /// NM_001005749 /// NM_001005750 /// NM_00	glucosidase, beta, acid /// glucosidase, beta, acid pseudogene 1	5.01089	0.000363271
213395_PM_at	23209	MLC1	NM_015166 /// NM_139202 /// XM_011530678 /// XR_430476	megalencephalic leukoencephalopathy with subcortical cysts 1	5.00852	6.31596e-05
50314_PM_i_at	54976	C20orf27	NM_001039140 /// NM_001258429 /// NM_001258430 /// NM_017874 /// NR_047675 /// XM_01152	chromosome 20 open reading frame 27	5.00759	0.000159054
209891_PM_at	57405	SPC25	NM_020675 /// XM_011511516 /// XM_011546938 /// XM_011546939 /// XM_011546940	SPC25, NDC80 kinetochore complex component	4.98973	0.00508301
201162_PM_at	3490	IGFBP7	NM_001253835 /// NM_001553	insulin like growth factor binding protein 7	4.98811	0.00101543
209409_PM_at	2887	GRB10	NM_001001549 /// NM_001001550 /// NM_001001555 /// NM_005311 /// XM_005271760 /// XM_00	growth factor receptor bound protein 10	4.97483	3.59365e-05
209555_PM_s_at	948	CD36	NM_000072 /// NM_001001547 /// NM_001001548 /// NM_001127443 /// NM_001127444 /// NM_00	CD36 molecule (thrombospondin receptor)	4.96335	0.00216576
1552553_PM_a_at	58484	NLRC4	NM_001199138 /// NM_001199139 /// NM_001302504 /// NM_021209 /// XM_011533008	NLR family, CARD domain containing 4	4.95739	8.88504e-05
205085_PM_at	4998	ORC1	NM_001190818 /// NM_001190819 /// NM_004153 /// XM_011541527	origin recognition complex subunit 1	4.95647	0.00202957
202562_PM_s_at	11161	C14orf1	NM_007176	chromosome 14 open reading frame 1	4.94884	0.000132143
235204_PM_at	57089	ENTPD7	NM_020354	ectonucleoside triphosphate diphosphohydrolase 7	4.94291	0.00296785
208308_PM_s_at	2821	GPI	NM_000175 /// NM_001184722 /// NM_001289789 /// NM_001289790 /// XM_005258764 /// XM_00	glucose-6-phosphate isomerase	4.93837	0.00111551
213454_PM_at	378708	APITD1	NM_199294 /// NR_036462	apoptosis-inducing, TAF9-like domain 1	4.93114	0.00626329
33494_PM_at	2110	ETFDH	NM_001281737 /// NM_001281738 /// NM_004453	electron-transferring-flavoprotein dehydrogenase	4.92423	0.000215973
225903_PM_at	128869	PIGU	NM_080476 /// XM_011528542	phosphatidylinositol glycan anchor biosynthesis class U	4.92318	3.05602e-05
210644_PM_s_at	3903	LAIR1	NM_001289023 /// NM_001289025 /// NM_001289026 /// NM_001289027 /// NM_002287 /// NM_02	leukocyte-associated immunoglobulin-like receptor 1	4.92229	0.00132475
222687_PM_s_at	55331	ACER3	NM_001300953 /// NM_001300954 /// NM_001300955 /// NM_018367 /// XM_005274087 /// XM_00	alkaline ceramidase 3	4.92152	0.000636288
221436_PM_s_at	83461	CDCA3	NM_001297602 /// NM_001297603 /// NM_001297604 /// NM_031299 /// NR_123727 /// XM_01152	cell division cycle associated 3	4.9195	0.00846361
201609_PM_x_at	23463	ICMT	NM_012405 /// NM_170705 /// XM_011541140	isoprenylcysteine carboxyl methyltransferase	4.91548	0.000331494
223978_PM_s_at	54675	CRLS1	NM_001127458 /// NM_019095 /// XM_005260737 /// XM_005260738 /// XM_006723579 /// XM_00	cardiolipin synthase 1	4.89994	0.000315547
202930_PM_s_at	8803	SUCLA2	NM_003850 /// XM_011535292 /// XM_011535293 /// XR_941688	succinate-CoA ligase, ADP-forming, beta subunit	4.89436	0.000219406
206111_PM_at	6036	RNASE2	NM_002934	ribonuclease, RNase A family, 2 (liver, eosinophil-derived neurotoxin)	4.89213	0.00288608
202954_PM_at	11065	UBE2C	NM_001281741 /// NM_001281742 /// NM_007019 /// NM_181799 /// NM_181800 /// NM_181801 /	ubiquitin-conjugating enzyme E2C	4.88702	0.00354254
206464_PM_at	660	BMX	NM_001721 /// NM_203281 /// XM_006724510	BMX non-receptor tyrosine kinase	4.88187	0.00443093
202766_PM_s_at	2200	FBN1	NM_000138	fibrillin 1	4.88156	0.00127623
211413_PM_s_at	23569	PADI4	NM_012387 /// XM_011541150 /// XM_011541151 /// XM_011541152 /// XM_011541153 /// XM_01	peptidyl arginine deiminase, type IV	4.86493	0.00246368
209663_PM_s_at	3679	ITGA7	NM_001144996 /// NM_001144997 /// NM_002206 /// XM_005268839 /// XM_005268840 /// XM_00	integrin alpha 7	4.83488	0.000161873
222923_PM_s_at	10008	KCNE3	NM_005472 /// XM_011544713	potassium channel, voltage gated subfamily E regulatory beta subunit 3	4.83376	8.28109e-05
225834_PM_at	554282 /// 653820 /// 728833 /// 729533	FAM72A /// FAM72B /// FAM72C /// FAM72D	NM_001100910 /// NM_001123168 /// NM_001287385 /// NM_207418 /// XM_006711526 /// XM_01	family with sequence similarity 72, member A /// family with sequence similarity 72, me	4.8253	0.00197692
206589_PM_at	2672	GFI1	NM_001127215 /// NM_001127216 /// NM_005263 /// XM_005270749 /// XM_011541245 /// XM_01	growth factor independent 1 transcription repressor	4.82339	0.00316852
212141_PM_at	4173	MCM4	NM_005914 /// NM_182746 /// XM_005251234	minichromosome maintenance complex component 4	4.81079	0.00310386
205203_PM_at	5337	PLD1	NM_001130081 /// NM_002662 /// XM_005247533 /// XM_005247534 /// XM_011512897 /// XM_01	phospholipase D1, phosphatidylcholine-specific	4.80949	0.00115265
227046_PM_at	201266	SLC39A11	NM_001159770 /// NM_139177 /// XM_005257134 /// XM_006721754 /// XM_006721755 /// XM_00	solute carrier family 39, member 11	4.80786	4.84203e-07
203967_PM_at	990	CDC6	NM_001254 /// XM_011525541 /// XM_011525542	cell division cycle 6	4.79943	0.00131684
202094_PM_at	332	BIRC5	NM_001012270 /// NM_001012271 /// NM_001168 /// XR_243654 /// XR_934452	baculoviral IAP repeat containing 5	4.79655	0.0060646
209960_PM_at	3082	HGF	NM_000601 /// NM_001010931 /// NM_001010932 /// NM_001010933 /// NM_001010934 /// XM_00	hepatocyte growth factor (hepapoietin A; scatter factor)	4.79217	0.00285977
205726_PM_at	1730	DIAPH2	NM_006729 /// NM_007309	diaphanous-related formin 2	4.79108	0.000180281
223556_PM_at	3070	HELLS	NM_001289067 /// NM_001289068 /// NM_001289069 /// NM_001289070 /// NM_001289071 /// NM	helicase, lymphoid-specific	4.79091	0.00237765
211709_PM_s_at	6320	CLEC11A	NM_002975	C-type lectin domain family 11, member A	4.78648	0.00528044
231736_PM_x_at	4257	MGST1	NM_001260511 /// NM_001260512 /// NM_001267598 /// NM_020300 /// NM_145764 /// NM_14579	microsomal glutathione S-transferase 1	4.78017	0.00107156
212811_PM_x_at	6509	SLC1A4	NM_001135581 /// NM_001193493 /// NM_003038 /// XM_006712079	solute carrier family 1 (glutamate/neutral amino acid transporter), member 4	4.77726	0.00268936
236646_PM_at	120939	TMEM52B	NM_001079815 /// NM_153022 /// XM_005253299 /// XM_006719029	transmembrane protein 52B	4.77294	0.00581326
220122_PM_at	79772	MCTP1	NM_001002796 /// NM_001297777 /// NM_024717 /// XM_005272082 /// XM_005272083 /// XM_00	multiple C2 domains, transmembrane 1	4.77252	0.00571473
220651_PM_s_at	55388	MCM10	NM_018518 /// NM_182751 /// XM_011519538	minichromosome maintenance 10 replication initiation factor	4.76622	0.00301215
203046_PM_s_at	8914	TIMELESS	NM_003920 /// XM_011538939	timeless circadian clock	4.76379	0.00243335
203554_PM_x_at	9232	PTTG1	NM_001282382 /// NM_001282383 /// NM_004219	pituitary tumor-transforming 1	4.75768	0.00318752
205053_PM_at	5557	PRIM1	NM_000946	primase, DNA, polypeptide 1 (49kDa)	4.73617	0.00586281
221520_PM_s_at	55143	CDCA8	NM_001256875 /// NM_018101	cell division cycle associated 8	4.73419	0.000810231
230006_PM_s_at	258010	SVIP	NM_148893	small VCP/p97-interacting protein	4.73317	0.000417206
218718_PM_at	56034	PDGFC	NM_016205 /// NR_036641 /// XM_011532124 /// XM_011532125	platelet derived growth factor C	4.72142	0.00179973
201764_PM_at	79022	TMEM106C	NM_001143841 /// NM_001143842 /// NM_001143843 /// NM_001143844 /// NM_001143845 /// NM	transmembrane protein 106C	4.71873	0.00503914
1554242_PM_a_at	1690	COCH	NM_001135058 /// NM_004086 /// XM_011536539	cochlin	4.71023	0.00157057
220865_PM_s_at	23590	PDSS1	NM_014317 /// XM_005252439 /// XM_011519437 /// XR_428636 /// XR_930486	prenyl (decaprenyl) diphosphate synthase, subunit 1	4.70309	0.000678879
205394_PM_at	1111	CHEK1	NM_001114121 /// NM_001114122 /// NM_001244846 /// NM_001274 /// NR_045204 /// NR_04520	checkpoint kinase 1	4.69792	0.00446525
204768_PM_s_at	2237	FEN1	NM_004111	flap structure-specific endonuclease 1	4.69583	0.00181262
204318_PM_s_at	51512	GTSE1	NM_016426 /// XM_005261627 /// XM_011530211 /// XM_011530212 /// XM_011530213	G-2 and S-phase expressed 1	4.69025	0.00308288
225650_PM_at	90378	SAMD1	NM_138352	sterile alpha motif domain containing 1	4.68943	8.52277e-05
218567_PM_x_at	10072	DPP3	NM_001256670 /// NM_005700 /// NM_130443	dipeptidyl-peptidase 3	4.68461	8.35075e-05
203327_PM_at	3416	IDE	NM_001165946 /// NM_004969 /// XM_005269766 /// XM_005269769 /// XR_945727	insulin-degrading enzyme	4.6768	0.00151803
204341_PM_at	10626	TRIM16	NM_006470	tripartite motif containing 16	4.67578	0.00560461
209892_PM_at	2526	FUT4	NM_002033	fucosyltransferase 4 (alpha (1,3) fucosyltransferase, myeloid-specific)	4.67538	0.00785038
213624_PM_at	10924	SMPDL3A	NM_001286138 /// NM_006714 /// XM_005266797 /// XM_005266798 /// XM_005266799 /// XM_00	sphingomyelin phosphodiesterase, acid-like 3A	4.67234	0.00684579
201061_PM_s_at	2040	STOM	NM_001270526 /// NM_001270527 /// NM_004099 /// NM_198194 /// NR_073037	stomatin	4.66808	0.00222521
209849_PM_s_at	5889	RAD51C	NM_002876 /// NM_058216 /// NR_103872 /// NR_103873 /// XM_006722001 /// XM_006722002 /	RAD51 paralog C	4.6677	0.00338988
207949_PM_s_at	3382	ICA1	NM_001136020 /// NM_001276478 /// NM_004968 /// NM_022307 /// NM_022308 /// XM_00524973	islet cell autoantigen 1	4.66104	0.000181251
1568782_PM_at	6102	RP2	NM_006915	retinitis pigmentosa 2 (X-linked recessive)	4.657	0.000124884
205538_PM_at	7464	CORO2A	NM_003389 /// NM_052820 /// XM_011518985 /// XM_011518986 /// XM_011518987	coronin, actin binding protein, 2A	4.65694	0.000358127
208955_PM_at	1854	DUT	NM_001025248 /// NM_001025249 /// NM_001948 /// XM_011521315 /// XR_931760	deoxyuridine triphosphatase	4.65423	0.00324983
208553_PM_at	3008	HIST1H1E	NM_005321	histone cluster 1, H1e	4.65308	0.00161665
225447_PM_at	2820	GPD2	NM_000408 /// NM_001083112 /// XM_005246469 /// XM_005246470 /// XM_011510977 /// XM_01	glycerol-3-phosphate dehydrogenase 2	4.6505	0.000579002
234986_PM_at	2730	GCLM	NM_001308253 /// NM_002061 /// XM_005270754 /// XM_011541261	glutamate-cysteine ligase, modifier subunit	4.64801	0.000261215
1569401_PM_at	160364	CLEC12A	NM_001207010 /// NM_001300730 /// NM_138337 /// NM_201623 /// NM_201625 /// XM_00525332	C-type lectin domain family 12, member A	4.64728	0.00284591
227012_PM_at	55972	SLC25A40	NM_018843 /// XM_005250496 /// XM_005250497 /// XM_011516401 /// XM_011516402 /// XM_01	solute carrier family 25, member 40	4.6432	0.000321099
204887_PM_s_at	10733	PLK4	NM_001190799 /// NM_001190801 /// NM_014264 /// XM_005262701 /// XM_011531552 /// XM_01	polo-like kinase 4	4.64144	0.00598553
201476_PM_s_at	6240	RRM1	NM_001033 /// XM_011520277 /// XM_011520278 /// XM_011520279	ribonucleotide reductase M1	4.63461	0.00493056
210944_PM_s_at	825	CAPN3	NM_000070 /// NM_024344 /// NM_173087 /// NM_173088 /// NM_173089 /// NM_173090 /// NM_	calpain 3	4.63287	0.000410948
201555_PM_at	4172	MCM3	NM_001270472 /// NM_002388	minichromosome maintenance complex component 3	4.63004	0.00322386
232510_PM_s_at	10072	DPP3	NM_001256670 /// NM_005700 /// NM_130443	dipeptidyl-peptidase 3	4.62882	0.000134753
221770_PM_at	6120	RPE	NM_001278282 /// NM_001278283 /// NM_001278285 /// NM_001278286 /// NM_001278288 /// NM	ribulose-5-phosphate-3-epimerase	4.62615	0.00104009
229954_PM_at	55349	CHDH	NM_018397 /// XM_006713250 /// XM_006713251 /// XM_006713252 /// XM_011533938 /// XM_01	choline dehydrogenase	4.62526	1.59177e-05
214606_PM_at	10100	TSPAN2	NM_001308315 /// NM_001308316 /// NM_005725 /// XM_005270340 /// XM_011540459	tetraspanin 2	4.62397	0.00355406
201301_PM_s_at	307	ANXA4	NM_001153 /// XM_011532805	annexin A4	4.6237	0.0020118
203145_PM_at	10615	SPAG5	NM_006461	sperm associated antigen 5	4.61481	0.00620139
218537_PM_at	54985	HCFC1R1	NM_001002017 /// NM_001002018 /// NM_001288665 /// NM_001288666 /// NM_001288667 /// NM	host cell factor C1 regulator 1 (XPO1 dependent)	4.61448	8.61e-06
203656_PM_at	9896	FIG4	NM_014845 /// XM_011536281	FIG4 phosphoinositide 5-phosphatase	4.61217	0.00222578
204504_PM_s_at	8479	HIRIP3	NM_001197323 /// NM_003609	HIRA interacting protein 3	4.61141	0.00219419
1568596_PM_a_at	10024	TROAP	NM_001100620 /// NM_001278324 /// NM_005480 /// XM_006719181 /// XM_011537723 /// XM_01	trophinin associated protein	4.60835	0.000658985
202580_PM_x_at	2305	FOXM1	NM_001243088 /// NM_001243089 /// NM_021953 /// NM_202002 /// NM_202003 /// XM_00525367	forkhead box M1	4.6061	0.00127629
221142_PM_s_at	55825	PECR	NM_018441 /// XM_011511477 /// XM_011511478	peroxisomal trans-2-enoyl-CoA reductase	4.60393	0.00110968
227672_PM_at	642475	MROH6	NM_001100878 /// XM_006716615 /// XM_006725091 /// XM_011517214 /// XM_011517215 /// XM	maestro heat-like repeat family member 6	4.59579	0.000636037
204033_PM_at	9319	TRIP13	NM_001166260 /// NM_004237 /// XM_011514163	thyroid hormone receptor interactor 13	4.57648	0.00119769
225300_PM_at	90417	KNSTRN	NM_001142761 /// NM_001142762 /// NM_033286	kinetochore-localized astrin/SPAG5 binding protein	4.56926	0.000666932
227182_PM_at	203328	SUSD3	NM_001287005 /// NM_001287006 /// NM_001287007 /// NM_001287008 /// NM_145006 /// XM_01	sushi domain containing 3	4.56848	0.000909146
204160_PM_s_at	22875	ENPP4	NM_014936	ectonucleotide pyrophosphatase/phosphodiesterase 4 (putative)	4.56615	5.23753e-05
202240_PM_at	5347	PLK1	NM_005030	polo-like kinase 1	4.56014	9.44421e-05
201020_PM_at	7533	YWHAH	NM_003405	tyrosine 3-monooxygenase/tryptophan 5-monooxygenase activation protein, eta	4.55929	0.00140847
204441_PM_s_at	23649	POLA2	NM_002689 /// XM_011544877 /// XM_011544878 /// XM_011544879 /// XM_011544880 /// XM_01	polymerase (DNA directed), alpha 2, accessory subunit	4.55886	0.000992682
204962_PM_s_at	1058	CENPA	NM_001042426 /// NM_001809	centromere protein A	4.54062	0.00315372
217714_PM_x_at	3925 /// 100500808	MIR3917 /// STMN1	NM_001145454 /// NM_005563 /// NM_152497 /// NM_203399 /// NM_203401 /// NR_037481	microRNA 3917 /// stathmin 1	4.53881	0.00551897
1558217_PM_at	146857	SLFN13	NM_144682 /// XM_005257922 /// XM_005257923 /// XM_011524382 /// XM_011524383	schlafen family member 13	4.51949	0.000538388
205202_PM_at	5110	PCMT1	NM_001252049 /// NM_001252050 /// NM_001252051 /// NM_001252052 /// NM_001252053 /// NM	protein-L-isoaspartate (D-aspartate) O-methyltransferase	4.51671	0.000834585
242013_PM_at	440603	BCL2L15	NM_001010922 /// NM_001029944 /// NM_001029945 /// NM_001029946	BCL2-like 15	4.51498	0.000692917
226780_PM_s_at	154791	C7orf55	NM_197964 /// NR_073058 /// NR_073059 /// NR_073060	chromosome 7 open reading frame 55	4.50925	0.00169837
203675_PM_at	4925	NUCB2	NM_005013 /// XM_011520120 /// XM_011520121 /// XM_011520122 /// XM_011520123 /// XM_01	nucleobindin 2	4.50675	0.00672885
239196_PM_at	118932	ANKRD22	NM_144590	ankyrin repeat domain 22	4.5007	0.00214201
213253_PM_at	10592	SMC2	NM_001042550 /// NM_001042551 /// NM_001265602 /// NM_006444 /// XM_006716933 /// XM_01	structural maintenance of chromosomes 2	4.50011	0.00359899
205936_PM_s_at	3101	HK3	NM_002115 /// XM_011534540 /// XR_941101 /// XR_941102	hexokinase 3 (white cell)	4.48346	0.00227933
205899_PM_at	8900	CCNA1	NM_001111045 /// NM_001111046 /// NM_001111047 /// NM_003914 /// XM_011535294 /// XM_01	cyclin A1	4.47458	0.000251981
209053_PM_s_at	7468	WHSC1	NM_001042424 /// NM_007331 /// NM_014919 /// NM_133330 /// NM_133331 /// NM_133332 ///	Wolf-Hirschhorn syndrome candidate 1	4.47382	0.00528696
205909_PM_at	5427	POLE2	NM_001197330 /// NM_001197331 /// NM_002692 /// XM_011536841 /// XM_011536842 /// XM_01	polymerase (DNA directed), epsilon 2, accessory subunit	4.45474	0.000929716
204641_PM_at	4751	NEK2	NM_001204182 /// NM_001204183 /// NM_002497 /// XM_005273147	NIMA-related kinase 2	4.4528	0.00388687
219869_PM_s_at	64116	SLC39A8	NM_001135146 /// NM_001135147 /// NM_001135148 /// NM_022154 /// XM_005263177 /// XM_01	solute carrier family 39 (zinc transporter), member 8	4.44835	0.000654498
218394_PM_at	79641	ROGDI	NM_024589 /// NR_046480 /// XM_006720947 /// XM_006720948	rogdi homolog	4.44147	0.000177277
214039_PM_s_at	55353	LAPTM4B	NM_018407	lysosomal protein transmembrane 4 beta	4.43876	0.00589752
235740_PM_at	79772	MCTP1	NM_001002796 /// NM_001297777 /// NM_024717 /// XM_005272082 /// XM_005272083 /// XM_00	multiple C2 domains, transmembrane 1	4.43654	0.00118635
204695_PM_at	993	CDC25A	NM_001789 /// NM_201567 /// XM_006713434 /// XM_006713435 /// XM_006713436 /// XM_01153	cell division cycle 25A	4.43351	0.00286578
204247_PM_s_at	1020	CDK5	NM_001164410 /// NM_004935	cyclin-dependent kinase 5	4.43245	1.71344e-05
228624_PM_at	55314	TMEM144	NM_018342 /// XM_005263110 /// XM_005263112 /// XM_006714254	transmembrane protein 144	4.43225	1.04927e-05
244650_PM_at	54491	FAM105A	NM_019018 /// XM_011514056 /// XR_925623	family with sequence similarity 105, member A	4.42875	0.00031021
204126_PM_s_at	8318	CDC45	NM_001178010 /// NM_001178011 /// NM_003504 /// XM_005261285 /// XM_005261286 /// XM_01	cell division cycle 45	4.41815	0.00466201
225385_PM_s_at	92906	HNRNPLL	NM_001142650 /// NM_138394 /// XM_005264639 /// XM_005264640 /// XM_011533165 /// XM_01	heterogeneous nuclear ribonucleoprotein L-like	4.41788	3.7863e-05
225684_PM_at	348235	SKA2	NM_001100595 /// NM_182620 /// XM_011524745	spindle and kinetochore associated complex subunit 2	4.40479	0.00162867
208071_PM_s_at	3903	LAIR1	NM_001289023 /// NM_001289025 /// NM_001289026 /// NM_001289027 /// NM_002287 /// NM_02	leukocyte-associated immunoglobulin-like receptor 1	4.40044	0.000268948
212460_PM_at	171546	SPTSSA	NM_138288	serine palmitoyltransferase, small subunit A	4.39447	5.1686e-05
210145_PM_at	5321	PLA2G4A	NM_001311193 /// NM_024420 /// XM_005245267 /// XM_011509641 /// XM_011509642 /// XM_01	phospholipase A2, group IVA (cytosolic, calcium-dependent)	4.39243	2.65526e-05
225114_PM_at	8540	AGPS	NM_003659 /// XM_011512041 /// XM_011512042 /// XM_011512043 /// XM_011512044 /// XM_01	alkylglycerone phosphate synthase	4.39185	0.000487968
219963_PM_at	51207	DUSP13	NM_001007271 /// NM_001007272 /// NM_001007273 /// NM_001007274 /// NM_001007275 /// NM	dual specificity phosphatase 13	4.38384	0.000370948
205633_PM_s_at	211	ALAS1	NM_000688 /// NM_001304443 /// NM_001304444 /// NM_199166 /// XM_011533477 /// XM_01153	5'-aminolevulinate synthase 1	4.38059	0.00122762
224918_PM_x_at	4257	MGST1	NM_001260511 /// NM_001260512 /// NM_001267598 /// NM_020300 /// NM_145764 /// NM_14579	microsomal glutathione S-transferase 1	4.37823	0.00147415
201163_PM_s_at	3490	IGFBP7	NM_001253835 /// NM_001553	insulin like growth factor binding protein 7	4.37774	0.00518034
211684_PM_s_at	1781	DYNC1I2	NM_001271785 /// NM_001271786 /// NM_001271787 /// NM_001271788 /// NM_001271789 /// NM	dynein, cytoplasmic 1, intermediate chain 2	4.37677	0.000165663
226437_PM_at	90522	YIF1B	NM_001013617 /// NM_001031731 /// NM_001039671 /// NM_001039672 /// NM_001039673 /// NM	Yip1 interacting factor homolog B (S, cerevisiae)	4.36714	0.000552052
177_PM_at	5337	PLD1	NM_001130081 /// NM_002662 /// XM_005247533 /// XM_005247534 /// XM_011512897 /// XM_01	phospholipase D1, phosphatidylcholine-specific	4.36272	4.16067e-05
208079_PM_s_at	6790	AURKA	NM_003600 /// NM_198433 /// NM_198434 /// NM_198435 /// NM_198436 /// NM_198437 /// XM_	aurora kinase A	4.35905	0.00211464
213508_PM_at	171546	SPTSSA	NM_138288	serine palmitoyltransferase, small subunit A	4.35498	4.09939e-05
201060_PM_x_at	2040	STOM	NM_001270526 /// NM_001270527 /// NM_004099 /// NM_198194 /// NR_073037	stomatin	4.35352	0.00330921
203446_PM_s_at	4952	OCRL	NM_000276 /// NM_001587 /// XM_005262422 /// XM_011531342 /// XM_011531343 /// XM_01153	oculocerebrorenal syndrome of Lowe	4.352	0.000756864
210783_PM_x_at	6320	CLEC11A	NM_002975	C-type lectin domain family 11, member A	4.35147	0.000983769
232278_PM_s_at	55635	DEPDC1	NM_001114120 /// NM_017779	DEP domain containing 1	4.35035	0.00359719
231049_PM_at	4005	LMO2	NM_001142315 /// NM_001142316 /// NM_005574 /// XM_005252921 /// XM_011520101	LIM domain only 2 (rhombotin-like 1)	4.34643	0.00341494
206043_PM_s_at	9914	ATP2C2	NM_001286527 /// NM_001291454 /// NM_014861 /// XM_011523486 /// XM_011523487	ATPase, Ca++ transporting, type 2C, member 2	4.34554	0.00227423
226781_PM_at	154791 /// 100996928	C7orf55 /// C7orf55-LUC7L2	NM_001244584 /// NM_197964 /// NR_073058 /// NR_073059 /// NR_073060	chromosome 7 open reading frame 55 /// C7orf55-LUC7L2 readthrough	4.34338	0.00163353
235245_PM_at	162461	TMEM92	NM_001168215 /// NM_153229 /// XM_006721730	transmembrane protein 92	4.34118	0.000156891
201202_PM_at	5111	PCNA	NM_002592 /// NM_182649	proliferating cell nuclear antigen	4.32461	0.00164837
220295_PM_x_at	55635	DEPDC1	NM_001114120 /// NM_017779	DEP domain containing 1	4.3235	0.00450327
225599_PM_s_at	286144	TRIQK	NM_001171795 /// NM_001171796 /// NM_001171797 /// NM_001171798 /// NM_001171799 /// NM	triple QxxK/R motif containing	4.30415	0.000941785
227647_PM_at	10008	KCNE3	NM_005472 /// XM_011544713	potassium channel, voltage gated subfamily E regulatory beta subunit 3	4.29924	2.04353e-05
237030_PM_at	55	ACPP	NM_001099 /// NM_001134194 /// NM_001292037 /// XM_011512946 /// XM_011512947	acid phosphatase, prostate	4.29763	0.00335043
201976_PM_s_at	4651	MYO10	NM_012334 /// XM_005248306 /// XM_005248307 /// XM_006714475 /// XM_011514046	myosin X	4.28568	1.14777e-06
209297_PM_at	6453	ITSN1	NM_001001132 /// NM_003024 /// XM_005261026 /// XM_005261027 /// XM_005261031 /// XM_01	intersectin 1	4.28561	1.10096e-06
235582_PM_at	1870	E2F2	NM_004091 /// XM_005245748 /// XM_005245749 /// XM_011540868 /// XM_011540869 /// XM_01	E2F transcription factor 2	4.28523	7.6735e-06
204835_PM_at	5422	POLA1	NM_016937 /// XM_005274552 /// XM_006724499 /// XM_011545540 /// XM_011545541	polymerase (DNA directed), alpha 1, catalytic subunit	4.28272	0.00830136
201554_PM_x_at	2992	GYG1	NM_001184720 /// NM_001184721 /// NM_004130	glycogenin 1	4.27514	0.00195986
205716_PM_at	55972	SLC25A40	NM_018843 /// XM_005250496 /// XM_005250497 /// XM_011516401 /// XM_011516402 /// XM_01	solute carrier family 25, member 40	4.26868	0.00440903
213541_PM_s_at	2078	ERG	NM_001136154 /// NM_001136155 /// NM_001243428 /// NM_001243429 /// NM_001243432 /// NM	v-ets avian erythroblastosis virus E26 oncogene homolog	4.26797	1.69684e-05
225113_PM_at	8540	AGPS	NM_003659 /// XM_011512041 /// XM_011512042 /// XM_011512043 /// XM_011512044 /// XM_01	alkylglycerone phosphate synthase	4.26769	0.000807913
200832_PM_s_at	6319	SCD	NM_005063	stearoyl-CoA desaturase (delta-9-desaturase)	4.26734	0.000487102
235609_PM_at	83990	BRIP1	NM_032043 /// XM_011525332 /// XM_011525333 /// XM_011525334 /// XM_011525335 /// XM_01	BRCA1 interacting protein C-terminal helicase 1	4.26312	0.00123844
1555278_PM_a_at	9793	CKAP5	NM_001008938 /// NM_014756	cytoskeleton associated protein 5	4.25896	0.00200085
209369_PM_at	306	ANXA3	NM_005139 /// XM_011531906 /// XR_938727	annexin A3	4.25591	0.00322391
221922_PM_at	29899	GPSM2	NM_013296 /// XM_005270787 /// XM_006710589 /// XM_011541301 /// XM_011541302 /// XM_01	G-protein signaling modulator 2	4.25185	0.00126237
201710_PM_at	4605	MYBL2	NM_001278610 /// NM_002466	v-myb avian myeloblastosis viral oncogene homolog-like 2	4.24938	0.00246314
206016_PM_at	28952	CCDC22	NM_014008 /// XM_005272599 /// XR_430506	coiled-coil domain containing 22	4.24434	7.0669e-05
213915_PM_at	4818	NKG7	NM_005601 /// XM_005258955 /// XM_006723228	natural killer cell granule protein 7	4.24281	0.00102952
200979_PM_at	5160	PDHA1	NM_000284 /// NM_001173454 /// NM_001173455 /// NM_001173456 /// XM_011545531 /// XM_01	pyruvate dehydrogenase (lipoamide) alpha 1	4.23672	9.91004e-05
204162_PM_at	10403	NDC80	NM_006101	NDC80 kinetochore complex component	4.23465	0.00611787
209610_PM_s_at	6509	SLC1A4	NM_001135581 /// NM_001193493 /// NM_003038 /// XM_006712079	solute carrier family 1 (glutamate/neutral amino acid transporter), member 4	4.23446	0.00317365
213312_PM_at	57150 /// 63914	LINC01590 /// SMIM8	NM_001042493 /// NM_001287445 /// NM_020425 /// NM_022084 /// NR_026784	long intergenic non-protein coding RNA 1590 /// small integral membrane protein 8	4.21788	0.00139986
203422_PM_at	5424	POLD1	NM_001256849 /// NM_001308632 /// NM_002691 /// NR_046402 /// XM_005259008 /// XM_01152	polymerase (DNA directed), delta 1, catalytic subunit	4.21244	0.0001765
230480_PM_at	143689	PIWIL4	NM_152431	piwi-like RNA-mediated gene silencing 4	4.20618	0.00575599
1554127_PM_s_at	253827	MSRB3	NM_001031679 /// NM_001193460 /// NM_001193461 /// NM_198080	methionine sulfoxide reductase B3	4.20473	0.00377611
225782_PM_at	253827	MSRB3	NM_001031679 /// NM_001193460 /// NM_001193461 /// NM_198080	methionine sulfoxide reductase B3	4.1979	0.00492128
228095_PM_at	9678	PHF14	NM_001007157 /// NM_014660 /// NR_033435 /// NR_033436 /// XM_011515619 /// XM_01151562	PHD finger protein 14	4.19557	0.000780439
242945_PM_at	54757	FAM20A	NM_001243746 /// NM_017565 /// NR_027751 /// XM_006721959 /// XM_006721960 /// XM_01152	family with sequence similarity 20, member A	4.19442	0.0045061
203856_PM_at	7443	VRK1	NM_003384 /// XM_006720247 /// XM_011537132	vaccinia related kinase 1	4.19172	0.00257613
204881_PM_s_at	7357	UGCG	NM_003358 /// XM_005252186	UDP-glucose ceramide glucosyltransferase	4.19154	0.00702103
225520_PM_at	25902	MTHFD1L	NM_001242767 /// NM_001242768 /// NM_001242769 /// NM_015440 /// XM_005266907 /// XM_00	methylenetetrahydrofolate dehydrogenase (NADP+ dependent) 1-like	4.19148	0.00133651
223114_PM_at	84274	COQ5	NM_032314 /// XM_006719639	coenzyme Q5, methyltransferase	4.1904	0.000774504
207042_PM_at	1870	E2F2	NM_004091 /// XM_005245748 /// XM_005245749 /// XM_011540868 /// XM_011540869 /// XM_01	E2F transcription factor 2	4.1884	1.27065e-05
230285_PM_at	258010	SVIP	NM_148893	small VCP/p97-interacting protein	4.18785	0.0020991
223212_PM_at	84287	ZDHHC16	NM_001287803 /// NM_001287804 /// NM_032327 /// NM_198043 /// NM_198044 /// NM_198045 /	zinc finger, DHHC-type containing 16	4.18778	0.00044698
205436_PM_s_at	3014	H2AFX	NM_002105	H2A histone family, member X	4.18677	0.00256258
226980_PM_at	55789	DEPDC1B	NM_001145208 /// NM_018369 /// XM_011543509 /// XM_011543510 /// XR_948274	DEP domain containing 1B	4.18465	0.00560606
211883_PM_x_at	634	CEACAM1	NM_001024912 /// NM_001184813 /// NM_001184815 /// NM_001184816 /// NM_001205344 /// NM	carcinoembryonic antigen-related cell adhesion molecule 1 (biliary glycoprotein)	4.17718	0.00277009
205401_PM_at	8540	AGPS	NM_003659 /// XM_011512041 /// XM_011512042 /// XM_011512043 /// XM_011512044 /// XM_01	alkylglycerone phosphate synthase	4.17658	0.0020798
225736_PM_at	26263	FBXO22	NM_012170 /// NM_147188 /// NR_037623 /// XM_011521447	F-box protein 22	4.15984	0.000904061
227545_PM_at	580	BARD1	NM_000465 /// NM_001282543 /// NM_001282545 /// NM_001282548 /// NM_001282549 /// NR_10	BRCA1 associated RING domain 1	4.15677	0.00217266
244618_PM_at	101928560	LOC101928560	XR_947690 /// XR_958915	uncharacterized LOC101928560	4.14392	0.000112624
205530_PM_at	2110	ETFDH	NM_001281737 /// NM_001281738 /// NM_004453	electron-transferring-flavoprotein dehydrogenase	4.14349	0.000703921
203725_PM_at	1647	GADD45A	NM_001199741 /// NM_001199742 /// NM_001924	growth arrest and DNA-damage-inducible, alpha	4.13639	0.00376836
214953_PM_s_at	351	APP	NM_000484 /// NM_001136016 /// NM_001136129 /// NM_001136130 /// NM_001136131 /// NM_00	amyloid beta (A4) precursor protein	4.13526	0.000346432
236140_PM_at	2730	GCLM	NM_001308253 /// NM_002061 /// XM_005270754 /// XM_011541261	glutamate-cysteine ligase, modifier subunit	4.12651	7.74958e-05
203857_PM_s_at	10954	PDIA5	NM_006810 /// NR_028444 /// XR_427359 /// XR_427360	protein disulfide isomerase family A, member 5	4.12388	0.0011473
205768_PM_s_at	11001	SLC27A2	NM_001159629 /// NM_003645	solute carrier family 27 (fatty acid transporter), member 2	4.12258	0.00141291
231808_PM_at	729082	OIP5-AS1	NR_026757	OIP5 antisense RNA 1	4.12178	0.00272013
220011_PM_at	79000	AUNIP	NM_001287490 /// NM_024037	aurora kinase A and ninein interacting protein	4.11897	0.00884492
201477_PM_s_at	6240	RRM1	NM_001033 /// XM_011520277 /// XM_011520278 /// XM_011520279	ribonucleotide reductase M1	4.11761	0.00519916
205131_PM_x_at	6320	CLEC11A	NM_002975	C-type lectin domain family 11, member A	4.10664	0.00492844
216026_PM_s_at	5426	POLE	NM_006231 /// XM_011534795 /// XM_011534796 /// XM_011534797 /// XM_011534798 /// XM_01	polymerase (DNA directed), epsilon, catalytic subunit	4.10647	0.00169001
227040_PM_at	387921	NHLRC3	NM_001012754 /// NM_001017370 /// NR_073109	NHL repeat containing 3	4.10302	0.000468758
200615_PM_s_at	163	AP2B1	NM_001030006 /// NM_001282 /// XM_005257937 /// XM_005257938 /// XM_005257941 /// XM_01	adaptor-related protein complex 2, beta 1 subunit	4.10294	0.000999912
1559946_PM_s_at	10856	RUVBL2	NM_006666 /// XM_005258426 /// XM_005258427 /// XM_005258428 /// XM_011526330	RuvB-like AAA ATPase 2	4.09884	0.0033381
230165_PM_at	151246	SGOL2	NM_001160033 /// NM_001160046 /// NM_152524 /// XM_005246344 /// XM_005246345 /// XM_01	shugoshin-like 2 (S, pombe)	4.09731	0.00284894
225039_PM_at	6120	RPE	NM_001278282 /// NM_001278283 /// NM_001278285 /// NM_001278286 /// NM_001278288 /// NM	ribulose-5-phosphate-3-epimerase	4.09663	0.00127107
212807_PM_s_at	6272	SORT1	NM_001205228 /// NM_002959 /// XM_005271100 /// XM_005271101 /// XM_005271102 /// XM_00	sortilin 1	4.09035	0.000666795
224410_PM_s_at	64327	LMBR1	NM_022458 /// XM_005249555 /// XM_005249556 /// XM_005249558 /// XM_011516462 /// XR_42	limb development membrane protein 1	4.08841	0.000501458
1554553_PM_s_at	90522	YIF1B	NM_001013617 /// NM_001031731 /// NM_001039671 /// NM_001039672 /// NM_001039673 /// NM	Yip1 interacting factor homolog B (S, cerevisiae)	4.08197	1.33727e-05
209965_PM_s_at	5892	RAD51D	NM_001142571 /// NM_002878 /// NM_133627 /// NM_133628 /// NM_133629 /// NM_133630 ///	RAD51 paralog D	4.0765	0.000187552
228437_PM_at	29097	CNIH4	NM_001277197 /// NM_001277198 /// NM_001277199 /// NM_001277200 /// NM_014184 /// NR_10	cornichon family AMPA receptor auxiliary protein 4	4.07323	3.65728e-05
229173_PM_at	80856	KIAA1715	NM_001305008 /// NM_001305009 /// NM_001305010 /// NM_001305011 /// NM_030650 /// NR_13	KIAA1715	4.06763	0.000259016
219551_PM_at	55840	EAF2	NM_018456 /// XM_005247618 /// XM_005247620 /// XM_011512985 /// XM_011512986	ELL associated factor 2	4.05835	0.00152609
202872_PM_at	528	ATP6V1C1	NM_001007254 /// NM_001695	ATPase, H+ transporting, lysosomal 42kDa, V1 subunit C1	4.05751	0.00311255
208886_PM_at	3005	H1F0	NM_005318	H1 histone family, member 0	4.0525	0.000473067
201302_PM_at	307	ANXA4	NM_001153 /// XM_011532805	annexin A4	4.0523	0.000616296
209825_PM_s_at	7371	UCK2	NM_012474 /// XM_011509969 /// XM_011509970	uridine-cytidine kinase 2	4.04194	0.00390829
203986_PM_at	8987 /// 100631383	FAM47E-STBD1 /// STBD1	NM_001242939 /// NM_003943	FAM47E-STBD1 readthrough /// starch binding domain 1	4.03855	2.64541e-05
208369_PM_s_at	2639	GCDH	NM_000159 /// NM_013976 /// NR_102316 /// NR_102317 /// XM_006722721 /// XM_011527899 /	glutaryl-CoA dehydrogenase	4.03242	5.3806e-05
210262_PM_at	7180	CRISP2	NM_001142407 /// NM_001142408 /// NM_001142417 /// NM_001142435 /// NM_001261822 /// NM	cysteine-rich secretory protein 2	4.03161	0.0024303
229838_PM_at	4925 /// 105376575	LOC105376575 /// NUCB2	NM_005013 /// NR_132751 /// XM_011520120 /// XM_011520121 /// XM_011520122 /// XM_01152	uncharacterized LOC105376575 /// nucleobindin 2	4.03101	0.00291956
228067_PM_at	343990	KIAA1211L	NM_207362 /// XM_005263923 /// XM_005263924 /// XM_005263926 /// XM_011511093 /// XM_01	KIAA1211-like	4.02845	0.000162694
212467_PM_at	23317	DNAJC13	NM_015268 /// XM_005247245	DnaJ (Hsp40) homolog, subfamily C, member 13	4.02441	0.000709849
218491_PM_s_at	29087	THYN1	NM_001037304 /// NM_001037305 /// NM_014174 /// NM_199297 /// NM_199298 /// XM_00527152	thymocyte nuclear protein 1	4.01824	0.00200565
1554503_PM_a_at	126014	OSCAR	NM_001282349 /// NM_001282350 /// NM_130771 /// NM_133168 /// NM_133169 /// NM_206817 /	osteoclast associated, immunoglobulin-like receptor	4.0142	0.00057977
203147_PM_s_at	9830	TRIM14	NM_014788 /// NM_033219 /// NM_033220 /// NM_033221 /// XM_005252320 /// XM_006717338 /	tripartite motif containing 14	4.0055	0.000611437
200831_PM_s_at	6319	SCD	NM_005063	stearoyl-CoA desaturase (delta-9-desaturase)	4.00289	8.33336e-05
230360_PM_at	342035	GLDN	NM_181789 /// XM_011521501	gliomedin	3.99683	0.000480512
219510_PM_at	10721	POLQ	NM_199420 /// XM_011512343 /// XM_011512344 /// XM_011512345 /// XM_011512346 /// XM_01	polymerase (DNA directed), theta	3.99188	0.00116025
212281_PM_s_at	27346	TMEM97	NM_014573 /// XM_005257965	transmembrane protein 97	3.98851	0.000802837
218099_PM_at	55852	TEX2	NM_001288732 /// NM_001288733 /// NM_018469 /// XM_011524998 /// XM_011524999 /// XM_01	testis expressed 2	3.98504	0.000103451
226804_PM_at	54757	FAM20A	NM_001243746 /// NM_017565 /// NR_027751 /// XM_006721959 /// XM_006721960 /// XM_01152	family with sequence similarity 20, member A	3.98457	0.00141173
211864_PM_s_at	26509	MYOF	NM_013451 /// NM_133337 /// XM_005269693 /// XM_005269694 /// XM_006717760 /// XM_01153	myoferlin	3.98386	0.000254432
1558412_PM_at	113230	LOC113230	NM_001291291 /// NR_111941	uncharacterized protein LOC113230	3.97697	1.10429e-05
202726_PM_at	3978	LIG1	NM_000234 /// NM_001289063 /// NM_001289064 /// NR_110296 /// XM_005258934 /// XM_00672	ligase I, DNA, ATP-dependent	3.97449	0.00267828
201459_PM_at	10856	RUVBL2	NM_006666 /// XM_005258426 /// XM_005258427 /// XM_005258428 /// XM_011526330	RuvB-like AAA ATPase 2	3.9738	0.00297362
212379_PM_at	2618	GART	NM_000819 /// NM_001136005 /// NM_001136006 /// NM_175085 /// XM_005260941 /// XM_00672	phosphoribosylglycinamide formyltransferase, phosphoribosylglycinamide synthetase, phos	3.97307	0.000201075
200766_PM_at	1509	CTSD	NM_001909	cathepsin D	3.97197	0.000309911
205078_PM_at	5281	PIGF	NM_002643 /// NM_173074 /// XM_005264369 /// XM_011532908	phosphatidylinositol glycan anchor biosynthesis class F	3.96828	9.43368e-05
223703_PM_at	83938	C10orf11	NM_001305581 /// NM_032024 /// NR_131178 /// XM_005270212 /// XM_011540256 /// XM_01154	chromosome 10 open reading frame 11	3.96636	0.0004047
204170_PM_s_at	1164	CKS2	NM_001827	CDC28 protein kinase regulatory subunit 2	3.96556	0.0067608
211087_PM_x_at	1432	MAPK14	NM_001315 /// NM_139012 /// NM_139013 /// NM_139014 /// XM_006714998 /// XM_011514310 /	mitogen-activated protein kinase 14	3.95953	0.003776
203762_PM_s_at	51626	DYNC2LI1	NM_001012665 /// NM_001193464 /// NM_015522 /// NM_016008 /// XM_005264364 /// XM_00526	dynein, cytoplasmic 2, light intermediate chain 1	3.95784	0.00054996
218872_PM_at	54997	TESC	NM_001168325 /// NM_017899 /// NR_031766 /// XM_011538503	tescalcin	3.95745	0.00137647
239680_PM_at	79968	WDR76	NM_001167941 /// NM_024908 /// XM_005254680 /// XM_005254681	WD repeat domain 76	3.95487	0.00371111
202461_PM_at	8892	EIF2B2	NM_014239	eukaryotic translation initiation factor 2B, subunit 2 beta, 39kDa	3.95374	0.000238026
223307_PM_at	83461	CDCA3	NM_001297602 /// NM_001297603 /// NM_001297604 /// NM_031299 /// NR_123727 /// XM_01152	cell division cycle associated 3	3.95158	0.00833674
224160_PM_s_at	28976	ACAD9	NM_014049 /// NR_033426 /// XM_011512742 /// XR_427367	acyl-CoA dehydrogenase family, member 9	3.94634	0.000282751
215891_PM_s_at	2760	GM2A	NM_000405 /// NM_001167607	GM2 ganglioside activator	3.93987	0.00139923
201310_PM_s_at	9315	NREP	NM_001142474 /// NM_001142475 /// NM_001142476 /// NM_001142477 /// NM_001142478 /// NM	neuronal regeneration related protein	3.93913	0.000321313
205844_PM_at	8876	VNN1	NM_004666	vanin 1	3.93656	0.00729352
218436_PM_at	64374	SIL1	NM_001037633 /// NM_022464 /// XM_011543570	SIL1 nucleotide exchange factor	3.93377	0.000899135
219750_PM_at	55314	TMEM144	NM_018342 /// XM_005263110 /// XM_005263112 /// XM_006714254	transmembrane protein 144	3.93224	4.96627e-05
211715_PM_s_at	622	BDH1	NM_004051 /// NM_203314 /// NM_203315 /// XM_005269352 /// XM_005269355 /// XM_01151306	3-hydroxybutyrate dehydrogenase, type 1	3.93167	0.00308867
226661_PM_at	157313	CDCA2	NM_152562 /// XM_005273418 /// XM_006716294 /// XM_011544415 /// XM_011544416 /// XM_01	cell division cycle associated 2	3.93122	0.0019862
215195_PM_at	5578	PRKCA	NM_002737 /// XM_011524989 /// XM_011524990 /// XM_011524991 /// XM_011524992	protein kinase C, alpha	3.92914	0.00035762
218424_PM_s_at	55240	STEAP3	NM_001008410 /// NM_018234 /// NM_138637 /// NM_182915 /// XM_006712614 /// XM_00671261	STEAP family member 3, metalloreductase	3.92578	0.000633976
223337_PM_at	10283	CWC27	NM_001297644 /// NM_001297645 /// NM_005869 /// XM_006714518 /// XM_011543095 /// XM_01	CWC27 spliceosome-associated protein homolog	3.92318	0.00461515
229538_PM_s_at	128239	IQGAP3	NM_178229 /// XM_011509195 /// XM_011509196 /// XM_011509197 /// XM_011509198 /// XM_01	IQ motif containing GTPase activating protein 3	3.92045	0.0035155
205708_PM_s_at	7226	TRPM2	NM_001001188 /// NM_003307 /// NR_038257 /// XM_005261171 /// XM_006724049 /// XM_01152	transient receptor potential cation channel, subfamily M, member 2	3.91496	0.000195342
218622_PM_at	79023	NUP37	NM_024057 /// XM_005269144 /// XR_944712	nucleoporin 37kDa	3.91405	0.000991546
227177_PM_at	7464	CORO2A	NM_003389 /// NM_052820 /// XM_011518985 /// XM_011518986 /// XM_011518987	coronin, actin binding protein, 2A	3.91386	0.000219831
203968_PM_s_at	990	CDC6	NM_001254 /// XM_011525541 /// XM_011525542	cell division cycle 6	3.90474	0.00267684
228205_PM_at	7086	TKT	NM_001064 /// NM_001135055 /// NM_001135056 /// NM_001258028 /// NR_047579 /// NR_04758	transketolase	3.90134	0.000784474
209727_PM_at	2760	GM2A	NM_000405 /// NM_001167607	GM2 ganglioside activator	3.90036	0.00243703
229551_PM_x_at	195828	ZNF367	NM_153695 /// XM_011518345 /// XR_929732 /// XR_929733 /// XR_929734 /// XR_929735	zinc finger protein 367	3.8935	0.00504252
203925_PM_at	2730	GCLM	NM_001308253 /// NM_002061 /// XM_005270754 /// XM_011541261	glutamate-cysteine ligase, modifier subunit	3.88786	0.000138198
225734_PM_at	26263	FBXO22	NM_012170 /// NM_147188 /// NR_037623 /// XM_011521447	F-box protein 22	3.88692	0.000442413
242655_PM_at	580	BARD1	NM_000465 /// NM_001282543 /// NM_001282545 /// NM_001282548 /// NM_001282549 /// NR_10	BRCA1 associated RING domain 1	3.88176	0.000120793
231769_PM_at	26270	FBXO6	NM_018438 /// XM_005263448 /// XM_005263449 /// XM_005263451 /// XM_006710571 /// XM_01	F-box protein 6	3.88092	0.000181277
214264_PM_s_at	90141	EFCAB11	NM_001284266 /// NM_001284267 /// NM_001284268 /// NM_001284269 /// NM_145231	EF-hand calcium binding domain 11	3.87811	0.00184982
201589_PM_at	8243	SMC1A	NM_001281463 /// NM_006306	structural maintenance of chromosomes 1A	3.87321	0.00055503
237510_PM_at	55892	MYNN	NM_001185118 /// NM_001185119 /// NM_018657 /// NR_033702 /// NR_033703 /// XM_00524762	myoneurin	3.87292	0.00226985
210125_PM_s_at	8815	BANF1	NM_001143985 /// NM_003860	barrier to autointegration factor 1	3.87176	8.23902e-05
209424_PM_s_at	23600 /// 100534612	AMACR /// C1QTNF3-AMACR	NM_001167595 /// NM_001167596 /// NM_001167597 /// NM_001167598 /// NM_014324 /// NM_20	alpha-methylacyl-CoA racemase /// C1QTNF3-AMACR readthrough (NMD candidate)	3.86744	0.000430439
211121_PM_s_at	1796	DOK1	NM_001197260 /// NM_001381 /// XM_011532669 /// XM_011532670	docking protein 1	3.86313	2.40185e-06
218662_PM_s_at	64151	NCAPG	NM_022346 /// NR_073124 /// XM_011513876 /// XM_011513877 /// XR_925347	non-SMC condensin I complex subunit G	3.85671	0.00813861
227212_PM_s_at	26147	PHF19	NM_001009936 /// NM_001286840 /// NM_001286842 /// NM_001286843 /// NM_015651 /// NR_10	PHD finger protein 19	3.85497	0.00035425
203947_PM_at	1479	CSTF3	NM_001033505 /// NM_001033506 /// NM_001326 /// XM_006718154	cleavage stimulation factor, 3' pre-RNA, subunit 3	3.8485	0.000563253
231727_PM_s_at	57409	MIF4GD	NM_001242498 /// NM_001242500 /// NM_001242501 /// NM_020679 /// XM_005257530 /// XM_00	MIF4G domain containing	3.84132	4.80136e-05
225171_PM_at	93663	ARHGAP18	NM_033515 /// XM_005267212 /// XM_005267213	Rho GTPase activating protein 18	3.83624	0.00038483
204886_PM_at	10733	PLK4	NM_001190799 /// NM_001190801 /// NM_014264 /// XM_005262701 /// XM_011531552 /// XM_01	polo-like kinase 4	3.83383	0.00170779
205698_PM_s_at	5608	MAP2K6	NM_002758 /// NM_031988 /// XM_005257515 /// XM_005257516 /// XM_006721975 /// XM_01152	mitogen-activated protein kinase kinase 6	3.8321	0.00315487
206316_PM_s_at	9735	KNTC1	NM_014708 /// XM_006719706 /// XM_011539027 /// XM_011539028 /// XM_011539029 /// XM_01	kinetochore associated 1	3.82791	0.00538844
200602_PM_at	351	APP	NM_000484 /// NM_001136016 /// NM_001136129 /// NM_001136130 /// NM_001136131 /// NM_00	amyloid beta (A4) precursor protein	3.82484	0.00106031
210997_PM_at	3082	HGF	NM_000601 /// NM_001010931 /// NM_001010932 /// NM_001010933 /// NM_001010934 /// XM_00	hepatocyte growth factor (hepapoietin A; scatter factor)	3.82136	0.000770033
225129_PM_at	221184	CPNE2	NM_152727 /// XR_933248	copine II	3.82048	4.81655e-05
236083_PM_at	440603	BCL2L15	NM_001010922 /// NM_001029944 /// NM_001029945 /// NM_001029946	BCL2-like 15	3.818	2.0143e-06
222606_PM_at	55055	ZWILCH	NM_001287821 /// NM_001287822 /// NM_001287823 /// NM_017975 /// NR_003105	zwilch kinetochore protein	3.81635	0.0041063
200982_PM_s_at	309	ANXA6	NM_001155 /// NM_001193544 /// NM_004033 /// XM_005268432	annexin A6	3.815	0.00115818
38158_PM_at	9700	ESPL1	NM_012291 /// XM_006719705 /// XM_011539024 /// XM_011539025 /// XR_944842	extra spindle pole bodies like 1, separase	3.81364	0.00310984
207156_PM_at	8969	HIST1H2AG	NM_021064	histone cluster 1, H2ag	3.81285	0.000222998
225985_PM_at	5562	PRKAA1	NM_006251 /// NM_206907 /// XM_006714482	protein kinase, AMP-activated, alpha 1 catalytic subunit	3.80741	0.000295287
239072_PM_at	133418	EMB	NM_198449 /// XM_011543146	embigin	3.80518	0.000103985
209421_PM_at	4436	MSH2	NM_000251 /// NM_001258281 /// XM_005264332 /// XM_011532867 /// XR_939685	mutS homolog 2	3.80416	0.00553612
203763_PM_at	51626	DYNC2LI1	NM_001012665 /// NM_001193464 /// NM_015522 /// NM_016008 /// XM_005264364 /// XM_00526	dynein, cytoplasmic 2, light intermediate chain 1	3.80402	0.00182679
202119_PM_s_at	8895	CPNE3	NM_003909 /// XM_005251093	copine III	3.80069	0.000388831
210569_PM_s_at	27180	SIGLEC9	NM_001198558 /// NM_014441 /// XM_006723146 /// XM_011526730 /// XM_011526731 /// XM_01	sialic acid binding Ig-like lectin 9	3.79828	0.00043143
202874_PM_s_at	528	ATP6V1C1	NM_001007254 /// NM_001695	ATPase, H+ transporting, lysosomal 42kDa, V1 subunit C1	3.79548	0.00325326
203500_PM_at	2639	GCDH	NM_000159 /// NM_013976 /// NR_102316 /// NR_102317 /// XM_006722721 /// XM_011527899 /	glutaryl-CoA dehydrogenase	3.7941	5.10559e-05
204123_PM_at	3980	LIG3	NM_002311 /// NM_013975 /// XM_005257970 /// XM_006721896 /// XM_011524797 /// XM_01152	ligase III, DNA, ATP-dependent	3.79225	0.000273059
203282_PM_at	2632	GBE1	NM_000158	glucan (1,4-alpha-), branching enzyme 1	3.79064	0.00129165
204161_PM_s_at	22875	ENPP4	NM_014936	ectonucleotide pyrophosphatase/phosphodiesterase 4 (putative)	3.78801	2.24266e-05
235568_PM_at	199675	MCEMP1	NM_174918	mast cell-expressed membrane protein 1	3.78528	0.00277992
226160_PM_at	9563	H6PD	NM_001282587 /// NM_004285 /// XM_005263539 /// XM_005263540 /// XM_006711052 /// XM_01	hexose-6-phosphate dehydrogenase (glucose 1-dehydrogenase)	3.77656	0.000231596
218981_PM_at	57001	SDHAF3	NM_020186 /// XM_011516415	succinate dehydrogenase complex assembly factor 3	3.77562	0.00101802
210007_PM_s_at	2820	GPD2	NM_000408 /// NM_001083112 /// XM_005246469 /// XM_005246470 /// XM_011510977 /// XM_01	glycerol-3-phosphate dehydrogenase 2	3.77442	0.00325846
205769_PM_at	11001	SLC27A2	NM_001159629 /// NM_003645	solute carrier family 27 (fatty acid transporter), member 2	3.77432	0.00154247
205505_PM_at	2650	GCNT1	NM_001097633 /// NM_001097634 /// NM_001097635 /// NM_001097636 /// NM_001490 /// XM_00	glucosaminyl (N-acetyl) transferase 1, core 2	3.76898	7.51616e-05
1554126_PM_at	253827	MSRB3	NM_001031679 /// NM_001193460 /// NM_001193461 /// NM_198080	methionine sulfoxide reductase B3	3.76884	0.00238772
238075_PM_at	1111	CHEK1	NM_001114121 /// NM_001114122 /// NM_001244846 /// NM_001274 /// NR_045204 /// NR_04520	checkpoint kinase 1	3.76215	0.00216541
202053_PM_s_at	224	ALDH3A2	NM_000382 /// NM_001031806 /// XM_011523732 /// XM_011523733	aldehyde dehydrogenase 3 family, member A2	3.76064	0.00131824
225344_PM_at	135112	NCOA7	NM_001122842 /// NM_001199619 /// NM_001199620 /// NM_001199621 /// NM_001199622 /// NM	nuclear receptor coactivator 7	3.76056	0.000205675
219296_PM_at	54503	ZDHHC13	NM_001001483 /// NM_019028 /// XM_005252996 /// XM_011520193 /// XM_011520194 /// XM_01	zinc finger, DHHC-type containing 13	3.75827	0.00673433
203032_PM_s_at	2271	FH	NM_000143 /// XM_011544132	fumarate hydratase	3.75225	0.00127148
221572_PM_s_at	65010	SLC26A6	NM_001040454 /// NM_001281732 /// NM_001281733 /// NM_022911 /// NM_134263 /// NM_13442	solute carrier family 26 (anion exchanger), member 6	3.74898	0.000330337
223700_PM_at	84057	MND1	NM_001253861 /// NM_032117 /// NR_045605 /// XM_005263275	meiotic nuclear divisions 1	3.74714	0.00523322
209932_PM_s_at	1854	DUT	NM_001025248 /// NM_001025249 /// NM_001948 /// XM_011521315 /// XR_931760	deoxyuridine triphosphatase	3.74631	0.00684064
215343_PM_at	440193 /// 105370624	CCDC88C /// LOC105370624	NM_001080414 /// XM_005267691 /// XM_011536796 /// XR_429316 /// XR_915905 /// XR_91590	coiled-coil domain containing 88C /// uncharacterized LOC105370624	3.74591	0.000128322
228253_PM_at	84695	LOXL3	NM_001289164 /// NM_001289165 /// NM_032603 /// XM_011533134	lysyl oxidase-like 3	3.74396	8.47487e-07
205339_PM_at	6491	STIL	NM_001048166 /// NM_001282936 /// NM_001282937 /// NM_001282938 /// NM_001282939 /// NM	SCL/TAL1 interrupting locus	3.74205	0.00224081
202502_PM_at	34	ACADM	NM_000016 /// NM_001127328 /// NM_001286042 /// NM_001286043 /// NM_001286044 /// NR_02	acyl-CoA dehydrogenase, C-4 to C-12 straight chain	3.74043	0.00215314
210317_PM_s_at	7531	YWHAE	NM_006761 /// NR_024058 /// XM_005256784 /// XM_006725298	tyrosine 3-monooxygenase/tryptophan 5-monooxygenase activation protein, epsilon	3.73754	0.000150148
214040_PM_s_at	2934	GSN	NM_000177 /// NM_001127662 /// NM_001127663 /// NM_001127664 /// NM_001127665 /// NM_00	gelsolin	3.73707	0.000359643
214076_PM_at	81577	GFOD2	NM_001243650 /// NM_030819 /// NR_027398 /// XM_006721288	glucose-fructose oxidoreductase domain containing 2	3.73423	1.51437e-05
225320_PM_at	90550	MCU	NM_001270679 /// NM_001270680 /// NM_138357 /// NR_073062	mitochondrial calcium uniporter	3.73386	0.000994938
205512_PM_s_at	9131	AIFM1	NM_001130846 /// NM_001130847 /// NM_004208 /// NM_145812 /// NM_145813 /// NR_132647	apoptosis-inducing factor, mitochondrion-associated, 1	3.73356	0.000538998
204805_PM_s_at	8971	H1FX	NM_006026	H1 histone family, member X	3.73238	0.000642714
208813_PM_at	2805	GOT1	NM_002079 /// XR_945681	glutamic-oxaloacetic transaminase 1, soluble	3.72919	0.000807063
230645_PM_at	257019	FRMD3	NM_001244959 /// NM_001244960 /// NM_001244961 /// NM_001244962 /// NM_174938 /// XM_00	FERM domain containing 3	3.7259	0.00306867
208107_PM_s_at	81691	LOC81691	NM_001144924 /// NM_001199053 /// NM_030941 /// XM_005255604 /// XM_011545963 /// XM_01	exonuclease NEF-sp	3.72307	0.00404404
220038_PM_at	23678 /// 100533105	C8orf44-SGK3 /// SGK3	NM_001033578 /// NM_001204173 /// NM_013257 /// NM_170709	C8orf44-SGK3 readthrough /// serum/glucocorticoid regulated kinase family, member 3	3.71963	1.19949e-05
213180_PM_s_at	9570	GOSR2	NM_001012511 /// NM_004287 /// NM_054022 /// XM_005257843 /// XM_005257844 /// XM_00525	golgi SNAP receptor complex member 2	3.71846	0.000101852
227233_PM_at	10100	TSPAN2	NM_001308315 /// NM_001308316 /// NM_005725 /// XM_005270340 /// XM_011540459	tetraspanin 2	3.715	0.00049222
225718_PM_at	80856	KIAA1715	NM_001305008 /// NM_001305009 /// NM_001305010 /// NM_001305011 /// NM_030650 /// NR_13	KIAA1715	3.71167	0.000124998
218789_PM_s_at	54494	C11orf71	NM_001271562 /// NM_019021	chromosome 11 open reading frame 71	3.71005	0.000101559
209367_PM_at	6813	STXBP2	NM_001127396 /// NM_001272034 /// NM_006949 /// NR_073560 /// XM_011528210 /// XM_01152	syntaxin binding protein 2	3.70925	0.000163069
243221_PM_at	54757	FAM20A	NM_001243746 /// NM_017565 /// NR_027751 /// XM_006721959 /// XM_006721960 /// XM_01152	family with sequence similarity 20, member A	3.70774	0.00236943
205733_PM_at	641	BLM	NM_000057 /// NM_001287246 /// NM_001287247 /// NM_001287248 /// XM_006720632 /// XM_01	Bloom syndrome, RecQ helicase-like	3.70728	0.00506142
201906_PM_s_at	10217	CTDSPL	NM_001008392 /// NM_005808	CTD small phosphatase like	3.70651	0.000806738
1553984_PM_s_at	1841	DTYMK	NM_001165031 /// NM_012145 /// NR_033255	deoxythymidylate kinase	3.70568	0.00840799
241926_PM_s_at	2078	ERG	NM_001136154 /// NM_001136155 /// NM_001243428 /// NM_001243429 /// NM_001243432 /// NM	v-ets avian erythroblastosis virus E26 oncogene homolog	3.69617	0.000485245
225082_PM_at	51692	CPSF3	NM_016207 /// XM_005246167 /// XM_005246168 /// XM_011510362	cleavage and polyadenylation specific factor 3	3.696	0.000207264
1554572_PM_a_at	79723	SUV39H2	NM_001193424 /// NM_001193425 /// NM_001193426 /// NM_001193427 /// NM_024670 /// NR_03	suppressor of variegation 3-9 homolog 2 (Drosophila)	3.69421	0.00477856
232985_PM_s_at	55211	DPPA4	NM_018189 /// XM_011512954	developmental pluripotency associated 4	3.68902	0.000940047
208941_PM_s_at	22929	SEPHS1	NM_001195602 /// NM_001195604 /// NM_012247 /// XM_006717433	selenophosphate synthetase 1	3.68592	0.00283313
219547_PM_at	1355	COX15	NM_004376 /// NM_078470 /// XM_005269539 /// XM_006717633 /// XM_006717634 /// XM_01153	cytochrome c oxidase assembly homolog 15 (yeast)	3.68225	0.000438681
214502_PM_at	8970 /// 105374995	HIST1H2BJ /// LOC105374995	NM_021058 /// XR_926654 /// XR_926655 /// XR_954409 /// XR_954410	histone cluster 1, H2bj /// uncharacterized LOC105374995	3.68165	0.00847397
219000_PM_s_at	79075	DSCC1	NM_024094 /// XM_005251065	DNA replication and sister chromatid cohesion 1	3.67251	0.00153987
202891_PM_at	4817	NIT1	NM_001185092 /// NM_001185093 /// NM_001185094 /// NM_005600 /// XM_005245214 /// XM_00	nitrilase 1	3.66941	0.000695383
228339_PM_at	641700	ECSCR	NM_001077693 /// NM_001293739 /// NR_121659	endothelial cell surface expressed chemotaxis and apoptosis regulator	3.66868	0.000270285
239792_PM_at	440288	UBL7-AS1	NR_038448 /// NR_038449 /// NR_120377	UBL7 antisense RNA 1 (head to head)	3.66819	0.00167419
209980_PM_s_at	6470	SHMT1	NM_001281786 /// NM_004169 /// NM_148918 /// XM_005256767 /// XM_011523992	serine hydroxymethyltransferase 1 (soluble)	3.66716	0.000903369
228580_PM_at	94031	HTRA3	NM_001297559 /// NM_053044 /// XM_011513596	HtrA serine peptidase 3	3.65839	0.00175478
238590_PM_x_at	84314	TMEM107	NM_032354 /// NM_183065	transmembrane protein 107	3.65797	0.00169337
204039_PM_at	1050	CEBPA	NM_001285829 /// NM_001287424 /// NM_001287435 /// NM_004364	CCAAT/enhancer binding protein (C/EBP), alpha	3.65399	0.000169075
224748_PM_at	10238	DCAF7	NM_001003725 /// NM_005828 /// NR_073585	DDB1 and CUL4 associated factor 7	3.64676	1.30791e-05
218365_PM_s_at	55157	DARS2	NM_018122 /// XM_006711427 /// XM_011509711	aspartyl-tRNA synthetase 2, mitochondrial	3.64515	0.000260626
204510_PM_at	8317	CDC7	NM_001134419 /// NM_001134420 /// NM_003503 /// XM_005271241 /// XM_005271244 /// XM_00	cell division cycle 7	3.64056	0.00641107
219890_PM_at	23601	CLEC5A	NM_001301167 /// NM_013252 /// XM_011515995 /// XR_927428	C-type lectin domain family 5, member A	3.64017	0.00218755
227916_PM_x_at	51010	EXOSC3	NM_001002269 /// NM_016042	exosome component 3	3.63855	0.00261772
226856_PM_at	389125	MUSTN1	NM_205853	musculoskeletal, embryonic nuclear protein 1	3.6373	2.86191e-05
228033_PM_at	144455	E2F7	NM_203394 /// XM_011537966 /// XM_011537967 /// XM_011537968 /// XM_011537969	E2F transcription factor 7	3.63081	0.00868992
223312_PM_at	84279	PRADC1	NM_032319	protease-associated domain containing 1	3.6304	0.000318037
242363_PM_at	1781	DYNC1I2	NM_001271785 /// NM_001271786 /// NM_001271787 /// NM_001271788 /// NM_001271789 /// NM	dynein, cytoplasmic 1, intermediate chain 2	3.62919	1.97104e-05
222893_PM_s_at	79871	RPAP2	NM_024813 /// XM_005271223 /// XM_006710905 /// XM_011542167 /// XM_011542168 /// XR_24	RNA polymerase II associated protein 2	3.61928	0.000125567
212801_PM_at	11113	CIT	NM_001206999 /// NM_007174 /// XM_006719206 /// XM_011537783 /// XM_011537784 /// XM_01	citron rho-interacting serine/threonine kinase	3.61609	0.00144902
214537_PM_at	3007	HIST1H1D	NM_005320	histone cluster 1, H1d	3.61445	0.00265627
223155_PM_at	84064	HDHD2	NM_032124 /// XM_005258371 /// XM_005258372 /// XM_006722557 /// XM_011526227 /// XM_01	haloacid dehalogenase-like hydrolase domain containing 2	3.61001	0.00383528
226707_PM_at	93100	NAPRT	NM_001286829 /// NM_145201 /// XM_011517377 /// XM_011546547	nicotinate phosphoribosyltransferase	3.60504	0.000602752
229746_PM_x_at	100505876	CEBPZOS	NR_037879 /// NR_037880	CEBPZ opposite strand	3.60231	0.0016636
230005_PM_at	258010	SVIP	NM_148893	small VCP/p97-interacting protein	3.60107	0.00136415
209832_PM_s_at	81620	CDT1	NM_030928	chromatin licensing and DNA replication factor 1	3.59761	0.00101636
212186_PM_at	31	ACACA	NM_000664 /// NM_198834 /// NM_198835 /// NM_198836 /// NM_198837 /// NM_198838 /// NM_	acetyl-CoA carboxylase alpha	3.59575	0.000244759
218081_PM_at	54976	C20orf27	NM_001039140 /// NM_001258429 /// NM_001258430 /// NM_017874 /// NR_047675 /// XM_01152	chromosome 20 open reading frame 27	3.59389	0.000548817
219004_PM_s_at	54069	MIS18A	NM_018944	MIS18 kinetochore protein A	3.58489	0.0076779
230448_PM_at	124565	SLC38A10	NM_001037984 /// NM_138570 /// XM_005257019 /// XM_011524288 /// XM_011524289 /// XM_01	solute carrier family 38, member 10	3.57865	6.68818e-06
200684_PM_s_at	7332	UBE2L3	NM_001256355 /// NM_001256356 /// NM_003347 /// NM_198157 /// NR_028436 /// NR_046082	ubiquitin conjugating enzyme E2L 3	3.57745	1.74586e-05
217496_PM_s_at	3416	IDE	NM_001165946 /// NM_004969 /// XM_005269766 /// XM_005269769 /// XR_945727	insulin-degrading enzyme	3.5719	0.00311056
225297_PM_at	115106	HAUS1	NM_138443 /// NR_026978	HAUS augmin like complex subunit 1	3.57126	0.00509167
236953_PM_s_at	387921	NHLRC3	NM_001012754 /// NM_001017370 /// NR_073109	NHL repeat containing 3	3.56803	0.00587034
210009_PM_s_at	9570	GOSR2	NM_001012511 /// NM_004287 /// NM_054022 /// XM_005257843 /// XM_005257844 /// XM_00525	golgi SNAP receptor complex member 2	3.56535	2.7261e-05
225787_PM_at	140739	UBE2F	NM_001278305 /// NM_001278306 /// NM_001278307 /// NM_001278308 /// NM_080678 /// NR_10	ubiquitin-conjugating enzyme E2F (putative)	3.56391	5.1985e-05
204817_PM_at	9700	ESPL1	NM_012291 /// XM_006719705 /// XM_011539024 /// XM_011539025 /// XR_944842	extra spindle pole bodies like 1, separase	3.56352	0.00346171
218979_PM_at	80010	RMI1	NM_024945 /// XM_005252211 /// XM_005252213 /// XM_011519034	RecQ mediated genome instability 1	3.56241	0.00210234
1554152_PM_a_at	4967	OGDH	NM_001003941 /// NM_001165036 /// NM_002541 /// XM_005249759 /// XM_005249761 /// XM_01	oxoglutarate (alpha-ketoglutarate) dehydrogenase (lipoamide)	3.55937	3.70599e-05
219260_PM_s_at	23587	ELP5	NM_015362 /// NM_203413 /// NM_203414 /// NM_203415 /// XM_011523779	elongator acetyltransferase complex subunit 5	3.55846	0.000345821
1553364_PM_at	285848	PNPLA1	NM_001039725 /// NM_001145716 /// NM_001145717 /// NM_173676 /// XM_011514519 /// XM_01	patatin-like phospholipase domain containing 1	3.55737	0.00087659
218489_PM_s_at	210	ALAD	NM_000031 /// NM_001003945 /// XM_005251799 /// XM_011518363 /// XM_011518364	aminolevulinate dehydratase	3.55375	2.13815e-05
1553423_PM_a_at	146857	SLFN13	NM_144682 /// XM_005257922 /// XM_005257923 /// XM_011524382 /// XM_011524383	schlafen family member 13	3.55309	0.0051994
218512_PM_at	55759	WDR12	NM_018256 /// XM_011511469	WD repeat domain 12	3.55292	0.000226076
225294_PM_s_at	58485	TRAPPC1	NM_001166621 /// NM_021210 /// NR_030684 /// NR_030697	trafficking protein particle complex 1	3.54857	0.000330254
1554271_PM_a_at	91687	CENPL	NM_001127181 /// NM_001171182 /// NM_033319	centromere protein L	3.54825	0.000917152
231772_PM_x_at	64946	CENPH	NM_022909	centromere protein H	3.54573	0.00428129
202118_PM_s_at	8895	CPNE3	NM_003909 /// XM_005251093	copine III	3.53991	0.00600816
203566_PM_s_at	178	AGL	NM_000028 /// NM_000642 /// NM_000643 /// NM_000644 /// NM_000645 /// NM_000646 /// XM_	amylo-alpha-1, 6-glucosidase, 4-alpha-glucanotransferase	3.53851	0.00177445
204767_PM_s_at	2237	FEN1	NM_004111	flap structure-specific endonuclease 1	3.53707	0.00371677
211275_PM_s_at	2992	GYG1	NM_001184720 /// NM_001184721 /// NM_004130	glycogenin 1	3.53661	0.00376647
209894_PM_at	3953	LEPR	NM_001003679 /// NM_001003680 /// NM_001198687 /// NM_001198688 /// NM_001198689 /// NM	leptin receptor	3.53645	0.00114584
208857_PM_s_at	5110	PCMT1	NM_001252049 /// NM_001252050 /// NM_001252051 /// NM_001252052 /// NM_001252053 /// NM	protein-L-isoaspartate (D-aspartate) O-methyltransferase	3.53517	0.000830709
218069_PM_at	79077	DCTPP1	NM_024096	dCTP pyrophosphatase 1	3.53034	0.00146324
35820_PM_at	2760	GM2A	NM_000405 /// NM_001167607	GM2 ganglioside activator	3.52723	0.00165441
226760_PM_at	51360	MBTPS2	NM_015884	membrane bound transcription factor peptidase, site 2	3.52363	0.000319299
200983_PM_x_at	966	CD59	NM_000611 /// NM_001127223 /// NM_001127225 /// NM_001127226 /// NM_001127227 /// NM_20	CD59 molecule, complement regulatory protein	3.52118	0.000266848
215292_PM_s_at	57591	MKL1	NM_001282660 /// NM_001282661 /// NM_001282662 /// NM_020831 /// XM_005261691 /// XM_00	megakaryoblastic leukemia (translocation) 1	3.51781	0.000257344
232233_PM_at	85413	SLC22A16	NM_033125 /// XM_005267184 /// XM_011536204 /// XM_011536205 /// XM_011536206 /// XM_01	solute carrier family 22 (organic cation/carnitine transporter), member 16	3.51768	0.00296364
227779_PM_at	641700	ECSCR	NM_001077693 /// NM_001293739 /// NR_121659	endothelial cell surface expressed chemotaxis and apoptosis regulator	3.51405	0.000277414
209218_PM_at	6713	SQLE	NM_003129 /// XM_011517246	squalene epoxidase	3.51276	0.00774731
223383_PM_at	84937	ZNRF1	NM_032268 /// XM_011523389 /// XM_011523390 /// XM_011523391 /// XM_011523392 /// XM_01	zinc and ring finger 1, E3 ubiquitin protein ligase	3.50985	1.01005e-06
233924_PM_s_at	54536	EXOC6	NM_001013848 /// NM_019053 /// XM_005269913 /// XM_005269915 /// XM_006717896 /// XM_00	exocyst complex component 6	3.50607	0.00404377
211728_PM_s_at	8372	HYAL3	NM_001200029 /// NM_001200030 /// NM_001200031 /// NM_001200032 /// NM_003549	hyaluronoglucosaminidase 3	3.4953	0.000862979
227928_PM_at	55010	PARPBP	NM_017915 /// XM_011538506 /// XM_011538507 /// XM_011538508 /// XM_011538509 /// XM_01	PARP1 binding protein	3.4905	0.00462531
201294_PM_s_at	26118	WSB1	NM_015626 /// NM_134264 /// NM_134265 /// XM_005257963 /// XM_011524605	WD repeat and SOCS box containing 1	3.49014	0.0085286
201247_PM_at	6721	SREBF2	NM_004599 /// NR_103834 /// XM_006724310 /// XM_011530347	sterol regulatory element binding transcription factor 2	3.48563	3.30251e-08
218608_PM_at	23400	ATP13A2	NM_001141973 /// NM_001141974 /// NM_022089 /// XM_005245809 /// XM_005245810 /// XM_00	ATPase type 13A2	3.48559	1.66906e-05
223785_PM_at	55215	FANCI	NM_001113378 /// NM_018193 /// XM_011521756 /// XM_011521757 /// XM_011521758 /// XM_01	Fanconi anemia complementation group I	3.4841	0.00443114
235044_PM_at	116159	CYYR1	NM_052954 /// XM_011529449 /// XM_011529450 /// XR_244265	cysteine/tyrosine-rich 1	3.48009	0.00202217
222262_PM_s_at	55500	ETNK1	NM_001039481 /// NM_018638 /// XM_005253420 /// XM_011520740 /// XM_011520741 /// XR_93	ethanolamine kinase 1	3.4793	8.43215e-05
200903_PM_s_at	191	AHCY	NM_000687 /// NM_001161766 /// XM_005260316 /// XM_005260317 /// XM_011528656 /// XM_01	adenosylhomocysteinase	3.47771	0.00233986
229097_PM_at	81624	DIAPH3	NM_001042517 /// NM_001258366 /// NM_001258367 /// NM_001258368 /// NM_001258369 /// NM	diaphanous-related formin 3	3.47599	0.00132256
212296_PM_at	10213	PSMD14	NM_005805	proteasome 26S subunit, non-ATPase 14	3.47076	0.000769922
218774_PM_at	28960	DCPS	NM_014026 /// XM_011542778 /// XM_011542779 /// XM_011542780	decapping enzyme, scavenger	3.46779	0.000654382
201465_PM_s_at	3725	JUN	NM_002228	jun proto-oncogene	3.46322	0.00437397
213562_PM_s_at	6713	SQLE	NM_003129 /// XM_011517246	squalene epoxidase	3.46238	0.000491511
222740_PM_at	29028	ATAD2	NM_014109 /// XM_011516994 /// XM_011516995 /// XM_011516996 /// XR_928326	ATPase family, AAA domain containing 2	3.46164	0.00819353
212216_PM_at	9581	PREPL	NM_001042385 /// NM_001042386 /// NM_001171603 /// NM_001171606 /// NM_001171613 /// NM	prolyl endopeptidase-like	3.46139	8.3114e-05
222315_PM_at	100996756	LOC100996756	XR_159169 /// XR_250850	uncharacterized LOC100996756	3.46069	0.000106679
201755_PM_at	4174	MCM5	NM_006739 /// XM_006724242	minichromosome maintenance complex component 5	3.46068	0.00113681
239824_PM_s_at	84314	TMEM107	NM_032354 /// NM_183065	transmembrane protein 107	3.45964	0.00233901
1554574_PM_a_at	1727	CYB5R3	NM_000398 /// NM_001129819 /// NM_001171660 /// NM_001171661 /// NM_007326	cytochrome b5 reductase 3	3.45949	0.000258016
234351_PM_x_at	7227	TRPS1	NM_001282902 /// NM_001282903 /// NM_014112 /// XM_005251049 /// XM_006716625 /// XM_01	trichorhinophalangeal syndrome I	3.4587	0.00211736
218111_PM_s_at	55907	CMAS	NM_018686 /// XR_931313	cytidine monophosphate N-acetylneuraminic acid synthetase	3.45782	7.65166e-05
204267_PM_x_at	9088	PKMYT1	NM_001258450 /// NM_001258451 /// NM_004203 /// NM_182687 /// XM_011522734 /// XM_01152	protein kinase, membrane associated tyrosine/threonine 1	3.45564	0.000530273
205084_PM_at	55973	BCAP29	NM_001008405 /// NM_001008406 /// NM_001008407 /// NM_018844 /// NR_027830 /// XM_00671	B-cell receptor-associated protein 29	3.4412	0.00110029
1552773_PM_at	338339	CLEC4D	NM_080387 /// XM_011520632 /// XM_011520633	C-type lectin domain family 4, member D	3.4391	0.00118687
225743_PM_at	285367	RPUSD3	NM_001142547 /// NM_173659 /// XM_011533627	RNA pseudouridylate synthase domain containing 3	3.4391	0.000186747
218646_PM_at	54969	C4orf27	NM_017867	chromosome 4 open reading frame 27	3.43907	0.000791803
219017_PM_at	55500	ETNK1	NM_001039481 /// NM_018638 /// XM_005253420 /// XM_011520740 /// XM_011520741 /// XR_93	ethanolamine kinase 1	3.43638	0.000198479
203802_PM_x_at	55695	NSUN5	NM_001168347 /// NM_001168348 /// NM_018044 /// NM_148956 /// XM_005277604 /// XR_24225	NOP2/Sun domain family, member 5	3.43456	0.000980984
225989_PM_at	26091	HERC4	NM_001017972 /// NM_001278185 /// NM_001278186 /// NM_001278187 /// NM_015601 /// NM_02	HECT and RLD domain containing E3 ubiquitin protein ligase 4	3.43365	0.00028899
202699_PM_s_at	9725	TMEM63A	NM_014698 /// XM_006711841 /// XM_006711842 /// XM_011544328 /// XM_011544329 /// XM_01	transmembrane protein 63A	3.43257	0.00101309
241652_PM_x_at	8825	LIN7A	NM_004664 /// XM_011538928	lin-7 homolog A (C, elegans)	3.43133	0.00200158
203328_PM_x_at	3416	IDE	NM_001165946 /// NM_004969 /// XM_005269766 /// XM_005269769 /// XR_945727	insulin-degrading enzyme	3.43035	0.00153453
235678_PM_at	2760	GM2A	NM_000405 /// NM_001167607	GM2 ganglioside activator	3.42793	0.00702644
219745_PM_at	79847	MFSD13A	NM_024789 /// XM_006717973 /// XM_006717974 /// XM_011540159 /// XM_011540160 /// XM_01	major facilitator superfamily domain containing 13A	3.42508	0.000126725
203252_PM_at	10263	CDK2AP2	NM_001271849 /// NM_005851 /// NR_073484	cyclin-dependent kinase 2 associated protein 2	3.42182	0.000298673
223223_PM_at	64801	ARV1	NM_022786 /// XR_949154	ARV1 homolog, fatty acid homeostasis modulator	3.41289	0.000587388
222579_PM_at	79876	UBA5	NM_024818 /// NM_198329 /// XM_006713752 /// XM_011513183 /// XM_011513184 /// XM_01151	ubiquitin-like modifier activating enzyme 5	3.40875	0.00164601
1557359_PM_at	285758	LINC01268	NR_038863	long intergenic non-protein coding RNA 1268	3.40671	0.00823394
204610_PM_s_at	11007	CCDC85B	NM_006848	coiled-coil domain containing 85B	3.40605	6.71716e-05
212169_PM_at	11328	FKBP9	NM_001284341 /// NM_001284343 /// NM_007270 /// XM_011515115	FK506 binding protein 9	3.40424	0.000787805
224326_PM_s_at	84108	PCGF6	NM_001011663 /// NM_032154 /// XM_005270213 /// XM_011540261	polycomb group ring finger 6	3.40185	0.000226848
226117_PM_at	92610	TIFA	NM_052864 /// XM_011532413	TRAF-interacting protein with forkhead-associated domain	3.40014	0.00137962
228189_PM_at	9530	BAG4	NM_001204878 /// NM_004874	BCL2-associated athanogene 4	3.39943	0.000100434
203210_PM_s_at	5985	RFC5	NM_001130112 /// NM_001130113 /// NM_001206801 /// NM_007370 /// NM_181578 /// XM_01153	replication factor C subunit 5	3.39587	0.000371414
33646_PM_g_at	2760	GM2A	NM_000405 /// NM_001167607	GM2 ganglioside activator	3.39534	0.00781722
214798_PM_at	9914	ATP2C2	NM_001286527 /// NM_001291454 /// NM_014861 /// XM_011523486 /// XM_011523487	ATPase, Ca++ transporting, type 2C, member 2	3.39421	0.00130799
209212_PM_s_at	688	KLF5	NM_001286818 /// NM_001730	Kruppel-like factor 5 (intestinal)	3.39328	0.00607284
233665_PM_x_at	25821	MTO1	NM_001123226 /// NM_012123 /// NM_133645 /// XM_006715444 /// XM_006715445 /// XM_00671	mitochondrial tRNA translation optimization 1	3.3931	0.000193486
203564_PM_at	2189	FANCG	NM_004629	Fanconi anemia complementation group G	3.39269	0.00181956
219316_PM_s_at	55640	FLVCR2	NM_001195283 /// NM_017791	feline leukemia virus subgroup C cellular receptor family, member 2	3.39109	0.00170295
224967_PM_at	7357	UGCG	NM_003358 /// XM_005252186	UDP-glucose ceramide glucosyltransferase	3.38584	0.00192964
235334_PM_at	256435	ST6GALNAC3	NM_001160011 /// NM_152996 /// XM_006710553	ST6 (alpha-N-acetyl-neuraminyl-2,3-beta-galactosyl-1,3)-N-acetylgalactosaminide alpha-2	3.3858	0.00513815
209707_PM_at	10026	PIGK	NM_005482	phosphatidylinositol glycan anchor biosynthesis class K	3.38356	0.00549563
223128_PM_at	55572	FOXRED1	NM_017547 /// NR_037647 /// NR_037648 /// XM_006718879 /// XM_006718880 /// XM_00671888	FAD-dependent oxidoreductase domain containing 1	3.37826	1.4082e-06
222250_PM_s_at	25896	INTS7	NM_001199809 /// NM_001199811 /// NM_001199812 /// NM_015434 /// NR_037667 /// XM_01150	integrator complex subunit 7	3.37777	0.00293107
200922_PM_at	10945	KDELR1	NM_006801 /// XM_011526358	KDEL (Lys-Asp-Glu-Leu) endoplasmic reticulum protein retention receptor 1	3.37612	0.000396658
212099_PM_at	388	RHOB	NM_004040	ras homolog family member B	3.37499	0.000278761
222889_PM_at	64858	DCLRE1B	NM_022836 /// XM_005271130	DNA cross-link repair 1B	3.37445	0.00105406
220783_PM_at	64066	MMP27	NM_022122 /// XM_011542948 /// XM_011542949 /// XM_011542950 /// XM_011542951	matrix metallopeptidase 27	3.37405	0.000728975
235132_PM_at	254128	NIFK-AS1	NR_037856 /// NR_037857 /// NR_037858	NIFK antisense RNA 1	3.37267	8.55471e-05
204429_PM_s_at	6518	SLC2A5	NM_001135585 /// NM_003039 /// NR_024180 /// XM_005263491 /// XM_011542005	solute carrier family 2 (facilitated glucose/fructose transporter), member 5	3.37266	0.00683718
228583_PM_at	91750	LIN52	NM_001024674 /// XM_011537320 /// XM_011537321 /// XM_011537322	lin-52 DREAM MuvB core complex component	3.37129	0.00197622
241954_PM_at	2222	FDFT1	NM_001287742 /// NM_001287743 /// NM_001287744 /// NM_001287745 /// NM_001287747 /// NM	farnesyl-diphosphate farnesyltransferase 1	3.36922	0.00319144
226688_PM_at	285343	TCAIM	NM_001029839 /// NM_001029840 /// NM_001282913 /// NM_001282914 /// NM_001282915 /// NM	T cell activation inhibitor, mitochondrial	3.36575	0.000271098
205240_PM_at	29899	GPSM2	NM_013296 /// XM_005270787 /// XM_006710589 /// XM_011541301 /// XM_011541302 /// XM_01	G-protein signaling modulator 2	3.35916	0.00193618
1559701_PM_s_at	8509	NDST2	NM_003635 /// XM_005270255 /// XM_005270256 /// XM_006718046 /// XM_011540310 /// XR_94	N-deacetylase/N-sulfotransferase (heparan glucosaminyl) 2	3.35818	0.000335383
219666_PM_at	64231	MS4A6A	NM_001247999 /// NM_022349 /// NM_152851 /// NM_152852 /// XM_005274177 /// XM_00527417	membrane-spanning 4-domains, subfamily A, member 6A	3.35696	0.000456932
220001_PM_at	23569	PADI4	NM_012387 /// XM_011541150 /// XM_011541151 /// XM_011541152 /// XM_011541153 /// XM_01	peptidyl arginine deiminase, type IV	3.35577	0.00305303
204125_PM_at	51103	NDUFAF1	NM_016013 /// NR_045620 /// XM_006720555 /// XM_011521658 /// XM_011521659	NADH dehydrogenase (ubiquinone) complex I, assembly factor 1	3.35388	0.00223318
200703_PM_at	8655	DYNLL1	NM_001037494 /// NM_001037495 /// NM_003746	dynein, light chain, LC8-type 1	3.35053	0.00256442
223583_PM_at	79626	TNFAIP8L2	NM_024575	tumor necrosis factor, alpha-induced protein 8-like 2	3.34916	0.00030901
212405_PM_s_at	51603	METTL13	NM_001007239 /// NM_014955 /// NM_015935 /// XM_011509615	methyltransferase like 13	3.34912	1.20909e-05
1554453_PM_at	92906	HNRNPLL	NM_001142650 /// NM_138394 /// XM_005264639 /// XM_005264640 /// XM_011533165 /// XM_01	heterogeneous nuclear ribonucleoprotein L-like	3.349	0.00328704
237485_PM_at	6428	SRSF3	NM_003017 /// NR_036610	serine/arginine-rich splicing factor 3	3.34533	0.00527099
233208_PM_x_at	53981	CPSF2	NM_017437 /// XM_005267767	cleavage and polyadenylation specific factor 2	3.34257	0.000601272
219799_PM_s_at	10170	DHRS9	NM_001142270 /// NM_001142271 /// NM_001289763 /// NM_005771 /// NM_199204 /// XM_01151	dehydrogenase/reductase (SDR family) member 9	3.34121	0.00722632
212421_PM_at	23313	KIAA0930	NM_001009880 /// NM_015264 /// XM_011530017	KIAA0930	3.33828	8.84872e-05
226278_PM_at	258010	SVIP	NM_148893	small VCP/p97-interacting protein	3.33575	0.000620118
208103_PM_s_at	81611	ANP32E	NM_001136478 /// NM_001136479 /// NM_001280559 /// NM_001280560 /// NM_030920 /// XM_00	acidic nuclear phosphoprotein 32 family member E	3.32851	0.00219181
202430_PM_s_at	5359	PLSCR1	NM_021105 /// XM_005247538 /// XM_011512904 /// XM_011512905 /// XM_011512906 /// XM_01	phospholipid scramblase 1	3.32814	0.000196035
216548_PM_x_at	128872	HMGB3P1	NR_002165	high mobility group box 3 pseudogene 1	3.32707	0.00228614
208370_PM_s_at	1827	RCAN1	NM_001285389 /// NM_001285391 /// NM_001285392 /// NM_001285393 /// NM_004414 /// NM_20	regulator of calcineurin 1	3.32612	0.00014554
208611_PM_s_at	6709	SPTAN1	NM_001130438 /// NM_001195532 /// NM_003127 /// XM_006717245 /// XM_006717246 /// XM_00	spectrin, alpha, non-erythrocytic 1	3.32376	0.000451919
219680_PM_at	79671	NLRX1	NM_001282143 /// NM_001282144 /// NM_001282358 /// NM_024618 /// NM_170722 /// XM_00527	NLR family member X1	3.31991	7.59715e-06
207717_PM_s_at	5318	PKP2	NM_001005242 /// NM_004572	plakophilin 2	3.31964	0.0051434
224595_PM_at	23446	SLC44A1	NM_001286730 /// NM_022109 /// NM_080546 /// XM_005251855 /// XM_005251857 /// XM_00671	solute carrier family 44 (choline transporter), member 1	3.31658	0.00401534
218349_PM_s_at	55055	ZWILCH	NM_001287821 /// NM_001287822 /// NM_001287823 /// NM_017975 /// NR_003105	zwilch kinetochore protein	3.31649	0.00510328
201263_PM_at	6897	TARS	NM_001258437 /// NM_001258438 /// NM_152295 /// NR_047676 /// NR_047677 /// NR_047678	threonyl-tRNA synthetase	3.31632	0.000906264
214037_PM_s_at	28952	CCDC22	NM_014008 /// XM_005272599 /// XR_430506	coiled-coil domain containing 22	3.31538	3.67277e-05
232103_PM_at	10380	BPNT1	NM_001286149 /// NM_001286150 /// NM_001286151 /// NM_006085 /// XM_005272998 /// XM_00	3'(2'), 5'-bisphosphate nucleotidase 1	3.31313	0.000598003
216607_PM_s_at	1595 /// 401387	CYP51A1 /// LRRD1	NM_000786 /// NM_001045475 /// NM_001146152 /// NM_001161528	cytochrome P450, family 51, subfamily A, polypeptide 1 /// leucine-rich repeats and dea	3.31249	0.00414175
203390_PM_s_at	3797	KIF3C	NM_002254 /// XM_005264299	kinesin family member 3C	3.31092	0.00798303
226488_PM_at	91433	RCCD1	NM_001017919 /// NM_033544 /// XM_011522195 /// XM_011522196 /// XM_011522197	RCC1 domain containing 1	3.30627	0.00445006
227144_PM_at	23313	KIAA0930	NM_001009880 /// NM_015264 /// XM_011530017	KIAA0930	3.30326	0.000679214
212527_PM_at	27351	DESI1	NM_015704 /// XM_005261571 /// XM_011530157	desumoylating isopeptidase 1	3.30013	2.95963e-05
222505_PM_at	64327	LMBR1	NM_022458 /// XM_005249555 /// XM_005249556 /// XM_005249558 /// XM_011516462 /// XR_42	limb development membrane protein 1	3.29987	0.000340435
208817_PM_at	1312	COMT	NM_000754 /// NM_001135161 /// NM_001135162 /// NM_007310 /// XM_011529885 /// XM_01152	catechol-O-methyltransferase	3.29855	0.000148679
224596_PM_at	23446	SLC44A1	NM_001286730 /// NM_022109 /// NM_080546 /// XM_005251855 /// XM_005251857 /// XM_00671	solute carrier family 44 (choline transporter), member 1	3.29582	0.00381377
223086_PM_x_at	51258	MRPL51	NM_016497	mitochondrial ribosomal protein L51	3.29468	0.0028689
210821_PM_x_at	1058	CENPA	NM_001042426 /// NM_001809	centromere protein A	3.29435	0.000186653
224334_PM_s_at	51258	MRPL51	NM_016497	mitochondrial ribosomal protein L51	3.29359	0.00245269
222764_PM_at	80150	ASRGL1	NM_001083926 /// NM_025080 /// XM_005274304 /// XM_005274305 /// XM_005274306 /// XM_01	asparaginase like 1	3.29326	0.00520318
229666_PM_s_at	1479	CSTF3	NM_001033505 /// NM_001033506 /// NM_001326 /// XM_006718154	cleavage stimulation factor, 3' pre-RNA, subunit 3	3.29303	0.000691005
209449_PM_at	57819	LSM2	NM_021177	LSM2 homolog, U6 small nuclear RNA and mRNA degradation associated	3.29092	0.000151074
222946_PM_s_at	79000	AUNIP	NM_001287490 /// NM_024037	aurora kinase A and ninein interacting protein	3.28946	0.00362052
219979_PM_s_at	51501	C11orf73	NM_016401 /// NR_024596 /// NR_024597 /// NR_024598 /// XM_011545097 /// XR_949963	chromosome 11 open reading frame 73	3.28759	0.00219245
203306_PM_s_at	10559	SLC35A1	NM_001168398 /// NM_006416	solute carrier family 35 (CMP-sialic acid transporter), member A1	3.28628	0.000560963
1555495_PM_a_at	10283	CWC27	NM_001297644 /// NM_001297645 /// NM_005869 /// XM_006714518 /// XM_011543095 /// XM_01	CWC27 spliceosome-associated protein homolog	3.28602	0.00854464
205248_PM_at	9980	DOPEY2	NM_005128 /// XM_006724068 /// XR_937581 /// XR_937582	dopey family member 2	3.28514	0.000982171
203800_PM_s_at	63931	MRPS14	NM_022100 /// NR_037606	mitochondrial ribosomal protein S14	3.28444	0.000699778
231918_PM_s_at	84340	GFM2	NM_001281302 /// NM_032380 /// NM_170681 /// NM_170691 /// NR_104006 /// XM_006714721 /	G elongation factor, mitochondrial 2	3.28431	8.21212e-06
226126_PM_at	93627	TBCK	NM_001163435 /// NM_001163436 /// NM_001163437 /// NM_001290768 /// NM_033115 /// XM_00	TBC1 domain containing kinase	3.28234	0.00012038
202314_PM_at	1595 /// 401387	CYP51A1 /// LRRD1	NM_000786 /// NM_001045475 /// NM_001146152 /// NM_001161528	cytochrome P450, family 51, subfamily A, polypeptide 1 /// leucine-rich repeats and dea	3.28075	0.00297365
219048_PM_at	23556	PIGN	NM_012327 /// NM_176787 /// XM_011525889 /// XM_011525890 /// XM_011525891 /// XM_01152	phosphatidylinositol glycan anchor biosynthesis class N	3.28063	6.95758e-06
218350_PM_s_at	51053	GMNN	NM_001251989 /// NM_001251990 /// NM_001251991 /// NM_015895 /// XM_005249159 /// XM_01	geminin, DNA replication inhibitor	3.27876	0.00650305
1554245_PM_x_at	51326 /// 100294341 /// 100506084 /// 100996709	ARL17A /// ARL17B /// LOC100294341 /// LOC100996709	NM_001039083 /// NM_001103154 /// NM_001113738 /// NM_001288811 /// NM_001288812 /// NM	ADP-ribosylation factor like GTPase 17A /// ADP-ribosylation factor like GTPase 17B ///	3.27331	0.00519169
1566509_PM_s_at	26268	FBXO9	NM_012347 /// NM_033480 /// NM_033481 /// XM_005248995 /// XM_005248996 /// XM_01151446	F-box protein 9	3.27266	0.00174361
235816_PM_s_at	266747	RGL4	NM_153615 /// XM_011530129 /// XM_011530130 /// XM_011530131 /// XM_011530132 /// XR_93	ral guanine nucleotide dissociation stimulator-like 4	3.27172	0.0040149
202096_PM_s_at	706	TSPO	NM_000714 /// NM_001256530 /// NM_001256531 /// NM_007311 /// NR_046308	translocator protein (18kDa)	3.2704	0.000491408
205780_PM_at	638	BIK	NM_001197	BCL2-interacting killer (apoptosis-inducing)	3.26739	0.00194578
218493_PM_at	79622	SNRNP25	NM_024571	small nuclear ribonucleoprotein, U11/U12 25kDa subunit	3.26609	0.00159904
224818_PM_at	6272	SORT1	NM_001205228 /// NM_002959 /// XM_005271100 /// XM_005271101 /// XM_005271102 /// XM_00	sortilin 1	3.26556	2.01332e-05
1558685_PM_a_at	158960	CH17-340M24,3	NR_103768	uncharacterized protein BC009467	3.26526	0.000943129
200935_PM_at	811	CALR	NM_004343	calreticulin	3.26454	0.00403911
216969_PM_s_at	3835	KIF22	NM_001256269 /// NM_001256270 /// NM_007317 /// XR_243280	kinesin family member 22	3.25945	0.00176327
218673_PM_s_at	10533	ATG7	NM_001136031 /// NM_001144912 /// NM_006395 /// XM_006712931 /// XM_006712932 /// XM_00	autophagy related 7	3.25807	0.000476754
222637_PM_at	51397	COMMD10	NM_001308080 /// NM_016144 /// XM_011543458 /// XM_011543459 /// XM_011543460 /// XM_01	COMM domain containing 10	3.25537	0.00134823
210416_PM_s_at	11200	CHEK2	NM_001005735 /// NM_001257387 /// NM_007194 /// NM_145862 /// XM_006724114 /// XM_00672	checkpoint kinase 2	3.25499	0.00875949
206949_PM_s_at	23623	RUSC1	NM_001105203 /// NM_001105204 /// NM_001105205 /// NM_001278227 /// NM_001278228 /// NM	RUN and SH3 domain containing 1	3.25384	0.000212822
203465_PM_at	9801	MRPL19	NM_014763	mitochondrial ribosomal protein L19	3.25016	0.00266568
222427_PM_s_at	51520	LARS	NM_020117 /// XM_011537655 /// XM_011537656 /// XM_011537657	leucyl-tRNA synthetase	3.24868	0.00879393
211004_PM_s_at	221	ALDH3B1	NM_000694 /// NM_001030010 /// NM_001161473 /// NM_001290058 /// NM_001290059	aldehyde dehydrogenase 3 family, member B1	3.24465	1.21766e-05
219067_PM_s_at	54780	NSMCE4A	NM_001167865 /// NM_017615 /// XM_005269928 /// XM_005269929 /// XM_005269930 /// XM_01	NSE4 homolog A, SMC5-SMC6 complex component	3.24024	0.00497518
203184_PM_at	2201	FBN2	NM_001999	fibrillin 2	3.23589	0.0074554
221028_PM_s_at	81577	GFOD2	NM_001243650 /// NM_030819 /// NR_027398 /// XM_006721288	glucose-fructose oxidoreductase domain containing 2	3.23575	8.63632e-05
203160_PM_s_at	9025	RNF8	NM_003958 /// NM_183078 /// NR_046399 /// XM_006715241 /// XM_006715242 /// XR_427852 /	ring finger protein 8, E3 ubiquitin protein ligase	3.23494	0.000306906
223452_PM_s_at	25923	ATL3	NM_001290048 /// NM_015459 /// XM_006718493 /// XM_006718494 /// XM_011544902	atlastin GTPase 3	3.23198	0.00151826
225332_PM_at	729082	OIP5-AS1	NR_026757	OIP5 antisense RNA 1	3.22843	0.00155137
209509_PM_s_at	1798	DPAGT1	NM_001382 /// NM_203316 /// XM_005271422 /// XM_011542648 /// XR_947801	dolichyl-phosphate (UDP-N-acetylglucosamine) N-acetylglucosaminephosphotransferase 1 (G	3.2267	0.00437176
223580_PM_at	84727	SPSB2	NM_001146316 /// NM_001146317 /// NM_032641 /// XM_005253803 /// XM_011521032 /// XM_01	splA/ryanodine receptor domain and SOCS box containing 2	3.22613	0.000571229
222627_PM_at	51542	VPS54	NM_001005739 /// NM_016516 /// XM_006712029 /// XM_011532903 /// XR_244939	vacuolar protein sorting 54 homolog (S, cerevisiae)	3.22612	0.00017149
212115_PM_at	90861	HN1L	NM_144570	hematological and neurological expressed 1-like	3.22255	9.01975e-05
209267_PM_s_at	64116	SLC39A8	NM_001135146 /// NM_001135147 /// NM_001135148 /// NM_022154 /// XM_005263177 /// XM_01	solute carrier family 39 (zinc transporter), member 8	3.21495	0.00152545
1554384_PM_at	11240	PADI2	NM_007365 /// XM_011540549	peptidyl arginine deiminase, type II	3.21374	0.000900724
222962_PM_s_at	55388	MCM10	NM_018518 /// NM_182751 /// XM_011519538	minichromosome maintenance 10 replication initiation factor	3.21324	0.00150938
204226_PM_at	27067	STAU2	NM_001164380 /// NM_001164381 /// NM_001164382 /// NM_001164383 /// NM_001164384 /// NM	staufen double-stranded RNA binding protein 2	3.212	0.00334047
217861_PM_s_at	10113	PREB	NM_013388 /// XM_006711914 /// XM_011532471 /// XM_011532472 /// XR_939648 /// XR_93964	prolactin regulatory element binding	3.21151	7.49835e-06
1552307_PM_a_at	125488	TTC39C	NM_001135993 /// NM_001243425 /// NM_001292030 /// NM_153211 /// XM_005258198 /// XM_00	tetratricopeptide repeat domain 39C	3.21151	0.00290559
232265_PM_at	222255	ATXN7L1	NM_020725 /// NM_138495 /// NM_152749 /// XM_005250220 /// XM_005250221 /// XM_00671590	ataxin 7-like 1	3.20737	1.62035e-06
222071_PM_s_at	353189	SLCO4C1	NM_180991 /// XM_011543370 /// XM_011543371 /// XM_011543372	solute carrier organic anion transporter family, member 4C1	3.20731	0.00401777
242600_PM_at	257019	FRMD3	NM_001244959 /// NM_001244960 /// NM_001244961 /// NM_001244962 /// NM_174938 /// XM_00	FERM domain containing 3	3.2065	0.00496078
241742_PM_at	84106	PRAM1	NM_032152 /// XM_005272502 /// XM_011528352 /// XM_011528353	PML-RARA regulated adaptor molecule 1	3.20381	2.19465e-05
244587_PM_at	11016	ATF7	NM_001130059 /// NM_001130060 /// NM_001206682 /// NM_001206683 /// NM_006856 /// NR_07	activating transcription factor 7	3.20259	2.55244e-06
202444_PM_s_at	10613	ERLIN1	NM_001100626 /// NM_006459 /// XM_005269442 /// XM_011539170 /// XM_011539171	ER lipid raft associated 1	3.20193	0.00391226
219525_PM_at	55244	SLC47A1	NM_018242	solute carrier family 47 (multidrug and toxin extrusion), member 1	3.1992	0.000736762
213170_PM_at	2882	GPX7	NM_015696	glutathione peroxidase 7	3.19644	0.00205876
225717_PM_at	80856	KIAA1715	NM_001305008 /// NM_001305009 /// NM_001305010 /// NM_001305011 /// NM_030650 /// NR_13	KIAA1715	3.19314	0.00185977
218073_PM_s_at	55706	NDC1	NM_001168551 /// NM_018087 /// NR_033142 /// XM_006710762 /// XM_011541766	NDC1 transmembrane nucleoporin	3.18946	0.00456733
214224_PM_s_at	5303	PIN4	NM_001170747 /// NM_006223 /// NR_033187	peptidylprolyl cis/trans isomerase, NIMA-interacting 4	3.18836	0.000650197
225367_PM_at	55276	PGM2	NM_018290 /// XM_011513711	phosphoglucomutase 2	3.1881	0.001963
242520_PM_s_at	339541	C1orf228	NM_001004307 /// NM_001145636 /// XM_006710603 /// XM_006710604 /// XM_011541340 /// XM	chromosome 1 open reading frame 228	3.1837	0.00499603
239989_PM_at	54875	CNTLN	NM_001114395 /// NM_001286984 /// NM_001286985 /// NM_017738 /// XM_005251492 /// XM_00	centlein, centrosomal protein	3.1816	0.000888483
208647_PM_at	2222	FDFT1	NM_001287742 /// NM_001287743 /// NM_001287744 /// NM_001287745 /// NM_001287747 /// NM	farnesyl-diphosphate farnesyltransferase 1	3.1798	0.000459323
221744_PM_at	10238	DCAF7	NM_001003725 /// NM_005828 /// NR_073585	DDB1 and CUL4 associated factor 7	3.17439	0.000163854
223695_PM_s_at	414	ARSD	NM_001669 /// NM_009589 /// XM_005274514 /// XM_005274515 /// XM_005274516	arylsulfatase D	3.17089	0.000220717
211412_PM_at	23569	PADI4	NM_012387 /// XM_011541150 /// XM_011541151 /// XM_011541152 /// XM_011541153 /// XM_01	peptidyl arginine deiminase, type IV	3.16967	0.00450828
212525_PM_s_at	3014	H2AFX	NM_002105	H2A histone family, member X	3.16905	0.00167348
226259_PM_at	54536	EXOC6	NM_001013848 /// NM_019053 /// XM_005269913 /// XM_005269915 /// XM_006717896 /// XM_00	exocyst complex component 6	3.16539	0.00183818
205851_PM_at	10201	NME6	NM_001308426 /// NM_001308427 /// NM_001308428 /// NM_001308430 /// NM_001308431 /// NM	NME/NM23 nucleoside diphosphate kinase 6	3.16298	0.000549239
210950_PM_s_at	2222	FDFT1	NM_001287742 /// NM_001287743 /// NM_001287744 /// NM_001287745 /// NM_001287747 /// NM	farnesyl-diphosphate farnesyltransferase 1	3.15696	0.000218655
204047_PM_s_at	9749	PHACTR2	NM_001100164 /// NM_001100165 /// NM_001100166 /// NM_014721	phosphatase and actin regulator 2	3.15642	0.00435198
1555896_PM_a_at	8751	ADAM15	NM_001261464 /// NM_001261465 /// NM_001261466 /// NM_003815 /// NM_207191 /// NM_20719	ADAM metallopeptidase domain 15	3.15554	4.4725e-05
222014_PM_x_at	25821	MTO1	NM_001123226 /// NM_012123 /// NM_133645 /// XM_006715444 /// XM_006715445 /// XM_00671	mitochondrial tRNA translation optimization 1	3.15534	0.00014106
230747_PM_s_at	125488	TTC39C	NM_001135993 /// NM_001243425 /// NM_001292030 /// NM_153211 /// XM_005258198 /// XM_00	tetratricopeptide repeat domain 39C	3.1548	0.00414024
33307_PM_at	27341	RRP7A	NM_015703	ribosomal RNA processing 7 homolog A	3.15263	0.000360903
218160_PM_at	4702	NDUFA8	NM_014222 /// XM_005251998	NADH dehydrogenase (ubiquinone) 1 alpha subcomplex, 8, 19kDa	3.15155	0.000568243
223930_PM_at	26092	TOR1AIP1	NM_001267578 /// NM_015602 /// NM_032678 /// XM_011509403 /// XM_011509404	torsin A interacting protein 1	3.14996	1.3907e-05
229604_PM_at	8418	CMAHP	NR_002174 /// NR_027626	cytidine monophospho-N-acetylneuraminic acid hydroxylase, pseudogene	3.14756	0.00269941
209132_PM_s_at	54939	COMMD4	NM_001284377 /// NM_001284378 /// NM_001284379 /// NM_017828 /// NR_104312 /// NR_10431	COMM domain containing 4	3.14334	0.00164184
225173_PM_at	93663	ARHGAP18	NM_033515 /// XM_005267212 /// XM_005267213	Rho GTPase activating protein 18	3.14082	0.00408932
221677_PM_s_at	29980	DONSON	NM_017613 /// NM_145794 /// NM_145795	downstream neighbor of SON	3.14076	0.00587284
219880_PM_at	101928649	CTC-338M12,4	NR_109909	uncharacterized LOC101928649	3.14053	0.000997135
225804_PM_at	124936	CYB5D2	NM_001254755 /// NM_001254756 /// NM_144611 /// XM_005256449 /// XM_006721447 /// XM_01	cytochrome b5 domain containing 2	3.1387	6.98922e-05
202529_PM_at	5635	PRPSAP1	NM_002766 /// XM_011525034 /// XR_934506	phosphoribosyl pyrophosphate synthetase-associated protein 1	3.13811	0.000705905
217777_PM_s_at	51495	HACD3	NM_016395 /// XM_011521664	3-hydroxyacyl-CoA dehydratase 3	3.13759	0.00712838
215380_PM_s_at	79017	GGCT	NM_001199815 /// NM_001199816 /// NM_001199817 /// NM_024051 /// NR_037669	gamma-glutamylcyclotransferase	3.13727	0.00540722
223513_PM_at	55835	CENPJ	NM_018451 /// NR_047594 /// NR_047595 /// XM_011535149 /// XM_011535150 /// XM_01153515	centromere protein J	3.13501	0.00558809
212954_PM_at	8798	DYRK4	NM_001282285 /// NM_001282286 /// NM_003845 /// NR_104115	dual specificity tyrosine-(Y)-phosphorylation regulated kinase 4	3.13395	0.00810867
222412_PM_s_at	6747	SSR3	NM_001308197 /// NM_001308204 /// NM_001308205 /// NM_007107 /// XM_011513099	signal sequence receptor, gamma (translocon-associated protein gamma)	3.13228	0.000642528
214845_PM_s_at	813	CALU	NM_001130674 /// NM_001199671 /// NM_001199672 /// NM_001199673 /// NM_001199674 /// NM	calumenin	3.12901	0.00159303
203033_PM_x_at	2271	FH	NM_000143 /// XM_011544132	fumarate hydratase	3.12744	0.00190877
227236_PM_at	10100	TSPAN2	NM_001308315 /// NM_001308316 /// NM_005725 /// XM_005270340 /// XM_011540459	tetraspanin 2	3.12547	0.00346828
224798_PM_s_at	57184	FAM219B	NM_020447 /// XM_005254564 /// XM_005254565 /// XM_005254566 /// XR_243117 /// XR_24311	family with sequence similarity 219, member B	3.12505	1.17684e-06
229893_PM_at	257019	FRMD3	NM_001244959 /// NM_001244960 /// NM_001244961 /// NM_001244962 /// NM_174938 /// XM_00	FERM domain containing 3	3.1249	0.000251009
218911_PM_at	8089	YEATS4	NM_001300950 /// NM_006530 /// XR_944742	YEATS domain containing 4	3.12488	0.00196487
212737_PM_at	2760	GM2A	NM_000405 /// NM_001167607	GM2 ganglioside activator	3.12301	0.00444263
216950_PM_s_at	2209 /// 100132417	FCGR1A /// FCGR1C	NM_000566 /// NM_001128589 /// NR_027484 /// XM_005244957 /// XM_005244958	Fc fragment of IgG, high affinity Ia, receptor (CD64) /// Fc fragment of IgG, high affi	3.12275	0.00456185
204649_PM_at	10024	TROAP	NM_001100620 /// NM_001278324 /// NM_005480 /// XM_006719181 /// XM_011537723 /// XM_01	trophinin associated protein	3.1223	0.000492682
226943_PM_at	728568	C12orf73	NM_001135570 /// NR_024026 /// XM_011538718	chromosome 12 open reading frame 73	3.122	0.000906934
201697_PM_s_at	1786	DNMT1	NM_001130823 /// NM_001379 /// XM_011527772 /// XM_011527773 /// XM_011527774	DNA (cytosine-5-)-methyltransferase 1	3.12089	0.00717332
222498_PM_at	64343	AZI2	NM_001134432 /// NM_001134433 /// NM_001271650 /// NM_022461 /// XM_005265392 /// XM_00	5-azacytidine induced 2	3.11833	1.28864e-05
208986_PM_at	6938	TCF12	NM_001306219 /// NM_001306220 /// NM_003205 /// NM_207036 /// NM_207037 /// NM_207038 /	transcription factor 12	3.1125	0.000401775
201774_PM_s_at	9918	NCAPD2	NM_014865	non-SMC condensin I complex subunit D2	3.11129	0.00217249
209517_PM_s_at	9070	ASH2L	NM_001105214 /// NM_001261832 /// NM_001282272 /// NM_004674 /// XM_005273682 /// XM_00	ash2 (absent, small, or homeotic)-like (Drosophila)	3.11124	0.000213739
217118_PM_s_at	23313	KIAA0930	NM_001009880 /// NM_015264 /// XM_011530017	KIAA0930	3.11071	0.000198993
208149_PM_x_at	1663	DDX11	NM_001257144 /// NM_001257145 /// NM_004399 /// NM_030653 /// NM_030655 /// NM_152438 /	DEAD/H (Asp-Glu-Ala-Asp/His) box helicase 11	3.11001	0.00336731
203922_PM_s_at	1536	CYBB	NM_000397 /// XM_011543890	cytochrome b-245, beta polypeptide	3.1093	0.00152149
206295_PM_at	3606	IL18	NM_001243211 /// NM_001562 /// XM_011542805 /// XM_011542806	interleukin 18	3.10892	0.000265822
223386_PM_at	79607	FAM118B	NM_024556 /// XM_005271665 /// XM_011542977 /// XM_011542978 /// XM_011542979	family with sequence similarity 118, member B	3.10884	3.83177e-05
231357_PM_at	387837	CLEC12B	NM_001129998 /// NM_205852 /// XM_006719070 /// XM_006719071 /// XM_006719072 /// XM_01	C-type lectin domain family 12, member B	3.10788	0.00466792
223382_PM_s_at	84937	ZNRF1	NM_032268 /// XM_011523389 /// XM_011523390 /// XM_011523391 /// XM_011523392 /// XM_01	zinc and ring finger 1, E3 ubiquitin protein ligase	3.10729	4.92095e-06
203974_PM_at	8226	PUDP	NM_001135565 /// NM_001178135 /// NM_001178136 /// NM_012080	pseudouridine 5'-phosphatase	3.10571	6.12894e-05
223339_PM_at	93974	ATPIF1	NM_016311 /// NM_178190 /// NM_178191	ATPase inhibitory factor 1	3.10473	0.00200568
212282_PM_at	27346	TMEM97	NM_014573 /// XM_005257965	transmembrane protein 97	3.10418	0.00371949
204603_PM_at	9156	EXO1	NM_003686 /// NM_006027 /// NM_130398 /// XM_005273350 /// XM_006711840 /// XM_01154432	exonuclease 1	3.10352	0.00399108
212832_PM_s_at	9793	CKAP5	NM_001008938 /// NM_014756	cytoskeleton associated protein 5	3.103	0.00293599
215942_PM_s_at	51512	GTSE1	NM_016426 /// XM_005261627 /// XM_011530211 /// XM_011530212 /// XM_011530213	G-2 and S-phase expressed 1	3.09878	0.00483639
1554151_PM_at	4967	OGDH	NM_001003941 /// NM_001165036 /// NM_002541 /// XM_005249759 /// XM_005249761 /// XM_01	oxoglutarate (alpha-ketoglutarate) dehydrogenase (lipoamide)	3.09847	2.10027e-05
212055_PM_at	25941	TPGS2	NM_001271949 /// NM_001271950 /// NM_001271951 /// NM_001271952 /// NM_001271953 /// NM	tubulin polyglutamylase complex subunit 2	3.09834	0.00550863
235256_PM_s_at	130589	GALM	NM_138801 /// XM_011532540 /// XR_244925	galactose mutarotase (aldose 1-epimerase)	3.09764	0.00191228
227865_PM_at	414328	IDNK	NM_001001551 /// NM_001190727 /// NM_001256915 /// NR_046421 /// NR_046422 /// XM_00671	idnK, gluconokinase homolog (E, coli)	3.09582	0.00309985
219881_PM_s_at	101928649	CTC-338M12,4	NR_109909	uncharacterized LOC101928649	3.09546	0.00147982
218018_PM_at	8566 /// 105372824	LOC105372824 /// PDXK	NM_003681 /// NM_021941 /// XM_005261195 /// XM_005261196 /// XM_005261198 /// XM_00526	uncharacterized protein C21orf124 /// pyridoxal (pyridoxine, vitamin B6) kinase	3.08988	0.000713928
212872_PM_s_at	9477	MED20	NM_001305455 /// NM_001305456 /// NM_001305457 /// NM_004275 /// NR_131160	mediator complex subunit 20	3.08767	3.13904e-06
1556873_PM_at	51320	MEX3C	NM_016626	mex-3 RNA binding family member C	3.08645	0.00116895
218894_PM_s_at	55110	MAGOHB	NM_001300739 /// NM_018048 /// XM_005253402 /// XM_011520718	mago homolog B, exon junction complex core component	3.08573	0.00123994
212397_PM_at	5962	RDX	NM_001260492 /// NM_001260493 /// NM_001260494 /// NM_001260495 /// NM_001260496 /// NM	radixin	3.08319	0.000718339
1559051_PM_s_at	115004	MB21D1	NM_138441 /// XM_006715327	Mab-21 domain containing 1	3.08266	0.00145178
210567_PM_s_at	6502	SKP2	NM_001243120 /// NM_005983 /// NM_032637 /// XM_011514081 /// XM_011514082 /// XM_01151	S-phase kinase-associated protein 2, E3 ubiquitin protein ligase	3.08027	0.00115509
223044_PM_at	30061	SLC40A1	NM_014585 /// XM_005246505	solute carrier family 40 (iron-regulated transporter), member 1	3.07876	0.00129185
213773_PM_x_at	55695	NSUN5	NM_001168347 /// NM_001168348 /// NM_018044 /// NM_148956 /// XM_005277604 /// XR_24225	NOP2/Sun domain family, member 5	3.07835	0.00105653
223073_PM_at	84641	MFSD14B	NM_032558 /// XM_005252277 /// XM_006717305 /// XM_011519114	major facilitator superfamily domain containing 14B	3.07723	0.000147228
205418_PM_at	2242	FES	NM_001143783 /// NM_001143784 /// NM_001143785 /// NM_002005 /// XM_005254880 /// XM_00	FES proto-oncogene, tyrosine kinase	3.07662	0.000878975
243_PM_g_at	4134	MAP4	NM_001134364 /// NM_001134365 /// NM_002375 /// NM_030884 /// NM_030885 /// XM_00526513	microtubule associated protein 4	3.07528	0.00201254
209767_PM_s_at	5413 /// 100526833	SEPT5 /// SEPT5-GP1BB	NM_001009939 /// NM_002688 /// NR_037611 /// NR_037612	septin 5 /// SEPT5-GP1BB readthrough	3.07283	0.00144434
213659_PM_at	7626	ZNF75D	NM_001185063 /// NM_007131 /// NR_110381 /// XM_005262469 /// XM_005262471 /// XM_01153	zinc finger protein 75D	3.07192	0.000212636
227723_PM_at	118426	BORCS5	NM_001300742 /// NM_058169 /// XM_011520550 /// XM_011520551 /// XM_011520552 /// XM_01	BLOC-1 related complex subunit 5	3.06957	1.11532e-05
223738_PM_s_at	55276	PGM2	NM_018290 /// XM_011513711	phosphoglucomutase 2	3.06737	0.00269071
225103_PM_at	64978	MRPL38	NM_032478	mitochondrial ribosomal protein L38	3.06425	0.000743588
219447_PM_s_at	51006	SLC35C2	NM_001281457 /// NM_001281458 /// NM_001281459 /// NM_001281460 /// NM_015945 /// NM_17	solute carrier family 35 (GDP-fucose transporter), member C2	3.05927	0.000615805
232383_PM_at	22797	TFEC	NM_001018058 /// NM_001244583 /// NM_012252 /// XM_011515963 /// XM_011515964 /// XM_01	transcription factor EC	3.05621	0.000179584
225700_PM_at	113263	GLCCI1	NM_138426	glucocorticoid induced 1	3.05575	0.00458483
224840_PM_at	2289	FKBP5	NM_001145775 /// NM_001145776 /// NM_001145777 /// NM_004117	FK506 binding protein 5	3.05411	0.000978477
222735_PM_at	55151	TMEM38B	NM_018112 /// XM_005252075 /// XM_005252076 /// XM_005252077 /// XM_005252078 /// XM_01	transmembrane protein 38B	3.053	0.00468518
231810_PM_at	140707 /// 102659353	BRI3BP /// THRIL	NM_080626 /// NR_110375 /// XM_011537940	BRI3 binding protein /// TNF and HNRNPL related immunoregulatory long non-coding RNA	3.05245	0.00820412
204159_PM_at	1031	CDKN2C	NM_001262 /// NM_078626	cyclin-dependent kinase inhibitor 2C (p18, inhibits CDK4)	3.05109	0.00139613
228612_PM_at	100506233	RAB30-AS1	NR_038903	RAB30 antisense RNA 1 (head to head)	3.05042	0.00103614
242560_PM_at	2177	FANCD2	NM_001018115 /// NM_033084 /// XM_005264946 /// XM_005264947 /// XM_006713021 /// XM_00	Fanconi anemia complementation group D2	3.04779	0.00852459
228401_PM_at	29028	ATAD2	NM_014109 /// XM_011516994 /// XM_011516995 /// XM_011516996 /// XR_928326	ATPase family, AAA domain containing 2	3.04756	0.00552421
210154_PM_at	4200	ME2	NM_001168335 /// NM_002396 /// XR_935223	malic enzyme 2, NAD(+)-dependent, mitochondrial	3.04701	0.00263619
217294_PM_s_at	2023	ENO1	NM_001201483 /// NM_001428 /// XM_006710433	enolase 1, (alpha)	3.04659	0.000132095
210638_PM_s_at	26268	FBXO9	NM_012347 /// NM_033480 /// NM_033481 /// XM_005248995 /// XM_005248996 /// XM_01151446	F-box protein 9	3.04215	0.00112416
222719_PM_s_at	56034	PDGFC	NM_016205 /// NR_036641 /// XM_011532124 /// XM_011532125	platelet derived growth factor C	3.04207	0.00255575
222477_PM_s_at	51768	TM7SF3	NM_016551 /// XM_005253391 /// XM_011520689 /// XM_011520690 /// XM_011520691 /// XM_01	transmembrane 7 superfamily member 3	3.04146	0.0023325
224954_PM_at	6470	SHMT1	NM_001281786 /// NM_004169 /// NM_148918 /// XM_005256767 /// XM_011523992	serine hydroxymethyltransferase 1 (soluble)	3.04059	0.00322544
225600_PM_at	286144	TRIQK	NM_001171795 /// NM_001171796 /// NM_001171797 /// NM_001171798 /// NM_001171799 /// NM	triple QxxK/R motif containing	3.04046	0.00076081
208767_PM_s_at	55353	LAPTM4B	NM_018407	lysosomal protein transmembrane 4 beta	3.03895	0.00432168
224308_PM_s_at	57508	INTS2	NM_020748 /// NR_026641 /// XM_005257537 /// XM_006721987 /// XM_011525058 /// XR_93450	integrator complex subunit 2	3.03258	0.000478531
228859_PM_at	55345	ZGRF1	NM_001099776 /// NM_018392 /// NM_138698 /// XM_005263115 /// XM_011532091 /// XM_01153	zinc finger, GRF-type containing 1	3.03173	0.00456182
211080_PM_s_at	4751	NEK2	NM_001204182 /// NM_001204183 /// NM_002497 /// XM_005273147	NIMA-related kinase 2	3.02964	0.00138752
242069_PM_at	23468	CBX5	NM_001127321 /// NM_001127322 /// NM_012117	chromobox homolog 5	3.02919	0.00733017
218890_PM_x_at	51318	MRPL35	NM_016622 /// NM_145644 /// XM_005264361	mitochondrial ribosomal protein L35	3.02888	0.00171408
223422_PM_s_at	83478	ARHGAP24	NM_001025616 /// NM_001042669 /// NM_001287805 /// NM_031305 /// XM_005263263 /// XM_01	Rho GTPase activating protein 24	3.02742	0.000286207
218910_PM_at	55129	ANO10	NM_001204831 /// NM_001204832 /// NM_001204833 /// NM_001204834 /// NM_018075 /// XM_01	anoctamin 10	3.02488	0.000231157
227008_PM_at	374659	HDDC3	NM_001286451 /// NM_198527 /// NR_104447	HD domain containing 3	3.02235	2.46899e-05
201248_PM_s_at	6721	SREBF2	NM_004599 /// NR_103834 /// XM_006724310 /// XM_011530347	sterol regulatory element binding transcription factor 2	3.01941	8.64842e-05
225348_PM_at	10772	SRSF10	NM_001191005 /// NM_001191006 /// NM_001191007 /// NM_001191009 /// NM_001300936 /// NM	serine/arginine-rich splicing factor 10	3.01575	0.000171326
202937_PM_x_at	27341	RRP7A	NM_015703	ribosomal RNA processing 7 homolog A	3.01542	0.000952491
230641_PM_at	100505938	LOC100505938	NR_125740	uncharacterized LOC100505938	3.01534	0.000291347
203588_PM_s_at	7029	TFDP2	NM_001178138 /// NM_001178139 /// NM_001178140 /// NM_001178141 /// NM_001178142 /// NM	transcription factor Dp-2 (E2F dimerization partner 2)	3.01502	0.00104227
204252_PM_at	1017	CDK2	NM_001290230 /// NM_001798 /// NM_052827 /// XM_011537732	cyclin-dependent kinase 2	3.01451	0.00690652
212688_PM_at	5291	PIK3CB	NM_001256045 /// NM_006219 /// XM_005247530 /// XM_006713659 /// XM_011512895 /// XM_01	phosphatidylinositol-4,5-bisphosphate 3-kinase, catalytic subunit beta	3.01295	4.27468e-05
231715_PM_s_at	29920	PYCR2	NM_001271681 /// NM_013328	pyrroline-5-carboxylate reductase family, member 2	3.01217	0.00194536
211569_PM_s_at	3033	HADH	NM_001184705 /// NM_005327 /// XM_005262972 /// XR_938726	hydroxyacyl-CoA dehydrogenase	3.01187	0.00556145
208336_PM_s_at	9524	TECR	NM_004868 /// NM_138501 /// NR_038103 /// NR_038104 /// XM_006722945 /// XM_006722947 /	trans-2,3-enoyl-CoA reductase	3.01171	0.000836615
202783_PM_at	23530	NNT	NM_012343 /// NM_182977 /// XM_005248274 /// XM_005248275 /// XM_006714461 /// XM_01151	nicotinamide nucleotide transhydrogenase	3.01015	7.45253e-05
209754_PM_s_at	7112	TMPO	NM_001032283 /// NM_001032284 /// NM_001307975 /// NM_003276 /// XM_005269130 /// XM_00	thymopoietin	3.00837	0.00604734
218115_PM_at	55723	ASF1B	NM_018154	anti-silencing function 1B histone chaperone	3.00822	0.00102612
212215_PM_at	9581	PREPL	NM_001042385 /// NM_001042386 /// NM_001171603 /// NM_001171606 /// NM_001171613 /// NM	prolyl endopeptidase-like	3.00814	0.00531183
235588_PM_at	157570	ESCO2	NM_001017420 /// XM_011544421 /// XM_011544422 /// XR_949378 /// XR_949379	establishment of sister chromatid cohesion N-acetyltransferase 2	3.00733	0.00745591
230361_PM_at	727957	MROH1	NM_001099280 /// NM_001099281 /// NM_001288814 /// NM_032450 /// XM_011517270 /// XM_01	maestro heat-like repeat family member 1	3.00731	0.0011911
220060_PM_s_at	55010	PARPBP	NM_017915 /// XM_011538506 /// XM_011538507 /// XM_011538508 /// XM_011538509 /// XM_01	PARP1 binding protein	3.00496	0.00629156
202811_PM_at	10617	STAMBP	NM_006463 /// NM_201647 /// NM_213622 /// XM_005264088 /// XM_005264091 /// XM_01153248	STAM binding protein	3.00462	0.00112527
219920_PM_s_at	29925	GMPPB	NM_013334 /// NM_021971	GDP-mannose pyrophosphorylase B	3.00275	0.00189446
228665_PM_at	116159	CYYR1	NM_052954 /// XM_011529449 /// XM_011529450 /// XR_244265	cysteine/tyrosine-rich 1	3.00255	0.000326415
219307_PM_at	57107	PDSS2	NM_020381 /// XM_011535956 /// XM_011535957 /// XM_011535958 /// XM_011535959 /// XM_01	prenyl (decaprenyl) diphosphate synthase, subunit 2	3.00202	0.00175346
214727_PM_at	675	BRCA2	NM_000059 /// XM_011535203 /// XM_011535204 /// XM_011535205	breast cancer 2, early onset	3.00097	0.00619757
226024_PM_at	150684	COMMD1	NM_152516 /// XM_005264157 /// XM_011532558 /// XM_011532559 /// XM_011532560	copper metabolism (Murr1) domain containing 1	3.00034	0.00121998
219428_PM_s_at	11264	PXMP4	NM_007238 /// NM_183397	peroxisomal membrane protein 4	2.99803	0.000454764
243840_PM_at	63967	CLSPN	NM_001190481 /// NM_022111 /// XM_011541938 /// XM_011541939 /// XM_011541940 /// XM_01	claspin	2.99732	0.00171014
213043_PM_s_at	9862	MED24	NM_001079518 /// NM_001267797 /// NM_014815 /// NR_052017 /// XM_005257874 /// XM_00672	mediator complex subunit 24	2.99546	0.000674309
210755_PM_at	3082	HGF	NM_000601 /// NM_001010931 /// NM_001010932 /// NM_001010933 /// NM_001010934 /// XM_00	hepatocyte growth factor (hepapoietin A; scatter factor)	2.99449	0.00194226
1559382_PM_at	79086	SMIM7	NM_001300925 /// NM_024104 /// XR_244083 /// XR_244084 /// XR_244085 /// XR_244086	small integral membrane protein 7	2.99342	4.33979e-06
201932_PM_at	10489	LRRC41	NM_006369 /// XM_005270376	leucine rich repeat containing 41	2.99241	1.45645e-06
228597_PM_at	54069	MIS18A	NM_018944	MIS18 kinetochore protein A	2.99181	0.0057463
235818_PM_at	284415	VSTM1	NM_001288791 /// NM_001288792 /// NM_001288793 /// NM_198481 /// NR_110142 /// XM_01152	V-set and transmembrane domain containing 1	2.99066	0.00186553
239761_PM_at	2650	GCNT1	NM_001097633 /// NM_001097634 /// NM_001097635 /// NM_001097636 /// NM_001490 /// XM_00	glucosaminyl (N-acetyl) transferase 1, core 2	2.98915	1.77193e-06
226666_PM_at	23002	DAAM1	NM_001270520 /// NM_014992 /// XM_005267430 /// XM_005267431	dishevelled associated activator of morphogenesis 1	2.98842	0.00285507
204526_PM_s_at	11138	TBC1D8	NM_001102426 /// NM_007063 /// XM_005263862 /// XM_005263863 /// XM_005263864 /// XM_01	TBC1 domain family, member 8 (with GRAM domain)	2.98803	0.000175962
201198_PM_s_at	5707	PSMD1	NM_001191037 /// NM_002807 /// NR_034059	proteasome 26S subunit, non-ATPase 1	2.98724	0.000322395
213787_PM_s_at	10682	EBP	NM_006579	emopamil binding protein (sterol isomerase)	2.98309	0.00342434
228560_PM_at	55349	CHDH	NM_018397 /// XM_006713250 /// XM_006713251 /// XM_006713252 /// XM_011533938 /// XM_01	choline dehydrogenase	2.97856	0.000167197
223917_PM_s_at	29985	SLC39A3	NM_144564 /// NM_213568	solute carrier family 39 (zinc transporter), member 3	2.97796	0.00149571
228625_PM_at	163732	CITED4	NM_133467	Cbp/p300-interacting transactivator, with Glu/Asp rich carboxy-terminal domain, 4	2.97599	0.000615134
1555906_PM_s_at	285343	TCAIM	NM_001029839 /// NM_001029840 /// NM_001282913 /// NM_001282914 /// NM_001282915 /// NM	T cell activation inhibitor, mitochondrial	2.97582	4.56534e-05
227776_PM_at	55331	ACER3	NM_001300953 /// NM_001300954 /// NM_001300955 /// NM_018367 /// XM_005274087 /// XM_00	alkaline ceramidase 3	2.97479	0.000365113
206028_PM_s_at	10461	MERTK	NM_006343 /// XM_005263565 /// XM_005263568 /// XM_011510490 /// XM_011510491	MER proto-oncogene, tyrosine kinase	2.97423	0.000440879
233305_PM_at	64168	NECAB1	NM_022351 /// XM_011517213	N-terminal EF-hand calcium binding protein 1	2.97263	0.00294032
206715_PM_at	22797	TFEC	NM_001018058 /// NM_001244583 /// NM_012252 /// XM_011515963 /// XM_011515964 /// XM_01	transcription factor EC	2.97169	5.87363e-05
225386_PM_s_at	92906	HNRNPLL	NM_001142650 /// NM_138394 /// XM_005264639 /// XM_005264640 /// XM_011533165 /// XM_01	heterogeneous nuclear ribonucleoprotein L-like	2.97143	0.000666919
202441_PM_at	10613	ERLIN1	NM_001100626 /// NM_006459 /// XM_005269442 /// XM_011539170 /// XM_011539171	ER lipid raft associated 1	2.97141	0.00024803
219203_PM_at	51016	EMC9	NM_016049 /// XM_005267721 /// XM_011536812	ER membrane protein complex subunit 9	2.97086	0.00479612
240027_PM_at	8825	LIN7A	NM_004664 /// XM_011538928	lin-7 homolog A (C, elegans)	2.96946	0.000173875
225497_PM_at	11101	ATE1	NM_001001976 /// NM_001288734 /// NM_001288735 /// NM_001288736 /// NM_007041 /// NR_11	arginyltransferase 1	2.96479	0.00474922
217968_PM_at	7260	TSSC1	NM_003310 /// XM_006711893 /// XM_011510383 /// XM_011510384 /// XM_011510385 /// XM_01	tumor suppressing subtransferable candidate 1	2.96162	0.000796124
226152_PM_at	145567	TTC7B	NM_001010854 /// XM_005267367 /// XM_011536497 /// XM_011536498	tetratricopeptide repeat domain 7B	2.96114	0.00441749
210502_PM_s_at	10450	PPIE	NM_001195007 /// NM_006112 /// NM_203456 /// NM_203457 /// NR_036543 /// NR_036544 ///	peptidylprolyl isomerase E (cyclophilin E)	2.96092	0.00281093
211450_PM_s_at	2956	MSH6	NM_000179 /// NM_001281492 /// NM_001281493 /// NM_001281494 /// XM_005264271 /// XM_01	mutS homolog 6	2.96077	0.00303992
1552772_PM_at	338339	CLEC4D	NM_080387 /// XM_011520632 /// XM_011520633	C-type lectin domain family 4, member D	2.95952	0.00230905
208964_PM_s_at	3992	FADS1	NM_013402 /// XM_011545022	fatty acid desaturase 1	2.95868	0.00366517
225280_PM_x_at	414	ARSD	NM_001669 /// NM_009589 /// XM_005274514 /// XM_005274515 /// XM_005274516	arylsulfatase D	2.95782	0.000173731
222682_PM_s_at	10827	FAM114A2	NM_018691 /// XM_005268360 /// XM_005268361 /// XM_011537539 /// XM_011537540 /// XM_01	family with sequence similarity 114, member A2	2.95593	0.000657359
219281_PM_at	4482	MSRA	NM_001135670 /// NM_001135671 /// NM_001199729 /// NM_012331 /// XM_011543822 /// XM_01	methionine sulfoxide reductase A	2.95379	0.00035957
210140_PM_at	8530	CST7	NM_003650	cystatin F (leukocystatin)	2.95331	0.000386932
202946_PM_s_at	22903	BTBD3	NM_001282550 /// NM_001282551 /// NM_001282552 /// NM_001282554 /// NM_014962 /// NM_18	BTB (POZ) domain containing 3	2.95077	0.000356643
205519_PM_at	79968	WDR76	NM_001167941 /// NM_024908 /// XM_005254680 /// XM_005254681	WD repeat domain 76	2.94904	0.000678519
224953_PM_at	81555	YIPF5	NM_001024947 /// NM_001271732 /// NM_030799	Yip1 domain family member 5	2.94838	0.00264477
242807_PM_at	83856	FSD1L	NM_001145313 /// NM_001287191 /// NM_001287192 /// NM_031919 /// NM_207647 /// XM_00525	fibronectin type III and SPRY domain containing 1-like	2.94693	0.000326736
227678_PM_at	91419	XRCC6BP1	NM_033276 /// XM_005269223 /// XM_005276865 /// XM_006719689 /// XM_011538976 /// XM_01	XRCC6 binding protein 1	2.94437	0.00672229
207438_PM_s_at	10073	SNUPN	NM_001042581 /// NM_001042588 /// NM_005701	snurportin 1	2.94422	2.66719e-06
201425_PM_at	217	ALDH2	NM_000690 /// NM_001204889	aldehyde dehydrogenase 2 family (mitochondrial)	2.94312	0.000148436
238365_PM_s_at	339541	C1orf228	NM_001004307 /// NM_001145636 /// XM_006710603 /// XM_006710604 /// XM_011541340 /// XM	chromosome 1 open reading frame 228	2.9426	0.00402151
210996_PM_s_at	7531	YWHAE	NM_006761 /// NR_024058 /// XM_005256784 /// XM_006725298	tyrosine 3-monooxygenase/tryptophan 5-monooxygenase activation protein, epsilon	2.94224	0.000458676
226453_PM_at	84153	RNASEH2C	NM_032193	ribonuclease H2, subunit C	2.94127	0.00805472
228759_PM_at	64764	CREB3L2	NM_001253775 /// NM_194071 /// XM_005250541 /// XM_011516492	cAMP responsive element binding protein 3-like 2	2.94109	0.0031197
210947_PM_s_at	4437	MSH3	NM_002439	mutS homolog 3	2.94004	5.65645e-05
207350_PM_s_at	8674	VAMP4	NM_001185127 /// NM_003762 /// NM_201994 /// NR_033704 /// XR_426805	vesicle associated membrane protein 4	2.93966	0.00243135
205770_PM_at	2936	GSR	NM_000637 /// NM_001195102 /// NM_001195103 /// NM_001195104	glutathione reductase	2.93932	0.000158685
200671_PM_s_at	6711	SPTBN1	NM_003128 /// NM_178313 /// XM_005264517 /// XM_005264518 /// XM_006712087	spectrin, beta, non-erythrocytic 1	2.9392	0.00802722
218439_PM_s_at	51397	COMMD10	NM_001308080 /// NM_016144 /// XM_011543458 /// XM_011543459 /// XM_011543460 /// XM_01	COMM domain containing 10	2.93705	0.000463371
211561_PM_x_at	1432	MAPK14	NM_001315 /// NM_139012 /// NM_139013 /// NM_139014 /// XM_006714998 /// XM_011514310 /	mitogen-activated protein kinase 14	2.93678	0.000397607
201611_PM_s_at	23463	ICMT	NM_012405 /// NM_170705 /// XM_011541140	isoprenylcysteine carboxyl methyltransferase	2.93628	0.000719286
203976_PM_s_at	10036	CHAF1A	NM_005483 /// XM_011527605 /// XM_011527606 /// XM_011527607 /// XR_936135	chromatin assembly factor 1, subunit A (p150)	2.93564	0.000137971
217735_PM_s_at	27102	EIF2AK1	NM_001134335 /// NM_014413	eukaryotic translation initiation factor 2-alpha kinase 1	2.93512	0.000741587
208874_PM_x_at	5524	PPP2R4	NM_001193397 /// NM_001271832 /// NM_021131 /// NM_178000 /// NM_178001 /// NM_178002 /	protein phosphatase 2A activator, regulatory subunit 4	2.93317	4.11118e-07
218597_PM_s_at	55847	CISD1	NM_018464	CDGSH iron sulfur domain 1	2.93168	0.00556737
219003_PM_s_at	79694	MANEA	NM_024641 /// XM_005267147	mannosidase, endo-alpha	2.92979	6.51621e-05
227832_PM_at	114785	MBD6	NM_052897 /// XM_005268617 /// XM_005268618 /// XM_005268620 /// XM_006719217 /// XM_00	methyl-CpG binding domain protein 6	2.92847	1.30384e-05
229373_PM_at	3274	HRH2	NM_001131055 /// NM_022304 /// XM_005265904 /// XM_006714864 /// XM_006714865 /// XM_01	histamine receptor H2	2.92846	1.60802e-05
202784_PM_s_at	23530	NNT	NM_012343 /// NM_182977 /// XM_005248274 /// XM_005248275 /// XM_006714461 /// XM_01151	nicotinamide nucleotide transhydrogenase	2.92613	0.000630989
218866_PM_s_at	51728	POLR3K	NM_016310	polymerase (RNA) III (DNA directed) polypeptide K, 12,3 kDa	2.92421	0.000429401
210449_PM_x_at	1432	MAPK14	NM_001315 /// NM_139012 /// NM_139013 /// NM_139014 /// XM_006714998 /// XM_011514310 /	mitogen-activated protein kinase 14	2.9237	0.000528345
225711_PM_at	151188	ARL6IP6	NM_152522 /// NR_024526 /// XM_006712326 /// XR_922872 /// XR_922873 /// XR_922874	ADP-ribosylation factor like GTPase 6 interacting protein 6	2.92362	0.00139558
1557953_PM_at	7586	ZKSCAN1	NM_001287054 /// NM_001287055 /// NM_003439 /// XM_005250565 /// XM_011516559 /// XR_92	zinc finger with KRAB and SCAN domains 1	2.92299	9.3358e-05
217874_PM_at	8802	SUCLG1	NM_003849	succinate-CoA ligase, alpha subunit	2.9222	0.000305418
203931_PM_s_at	6182	MRPL12	NM_002949	mitochondrial ribosomal protein L12	2.92077	0.000579944
228306_PM_at	29097	CNIH4	NM_001277197 /// NM_001277198 /// NM_001277199 /// NM_001277200 /// NM_014184 /// NR_10	cornichon family AMPA receptor auxiliary protein 4	2.92046	0.000101548
205603_PM_s_at	1730	DIAPH2	NM_006729 /// NM_007309	diaphanous-related formin 2	2.92025	0.000475906
213720_PM_s_at	6597	SMARCA4	NM_001128844 /// NM_001128845 /// NM_001128846 /// NM_001128847 /// NM_001128848 /// NM	SWI/SNF related, matrix associated, actin dependent regulator of chromatin, subfamily a	2.91934	0.000157261
1555864_PM_s_at	5160	PDHA1	NM_000284 /// NM_001173454 /// NM_001173455 /// NM_001173456 /// XM_011545531 /// XM_01	pyruvate dehydrogenase (lipoamide) alpha 1	2.91898	0.00353672
205140_PM_at	8790	FPGT	NM_001199328 /// NM_001199329 /// NM_003838	fucose-1-phosphate guanylyltransferase	2.91864	4.22681e-05
227211_PM_at	26147	PHF19	NM_001009936 /// NM_001286840 /// NM_001286842 /// NM_001286843 /// NM_015651 /// NR_10	PHD finger protein 19	2.91829	0.00846177
218049_PM_s_at	28998	MRPL13	NM_014078 /// XM_006716547	mitochondrial ribosomal protein L13	2.91739	0.00203329
223308_PM_s_at	11091	WDR5	NM_017588 /// NM_052821 /// XM_005272163	WD repeat domain 5	2.91681	0.00304845
200621_PM_at	1465	CSRP1	NM_001144773 /// NM_001193570 /// NM_001193571 /// NM_001193572 /// NM_004078	cysteine and glycine-rich protein 1	2.91661	0.000377995
210540_PM_s_at	8702	B4GALT4	NM_003778 /// NM_212543 /// XM_005247855 /// XM_005247857 /// XM_006713798 /// XM_00671	UDP-Gal:betaGlcNAc beta 1,4- galactosyltransferase, polypeptide 4	2.91617	2.74017e-05
220261_PM_s_at	55146	ZDHHC4	NM_001134387 /// NM_001134388 /// NM_001134389 /// NM_018106 /// XM_005249793 /// XM_00	zinc finger, DHHC-type containing 4	2.91585	0.000499148
227894_PM_at	197335	WDR90	NM_145294 /// NM_153239 /// XM_005255160 /// XM_011522405 /// XM_011522406 /// XM_01152	WD repeat domain 90	2.91187	0.00354708
221550_PM_at	1355	COX15	NM_004376 /// NM_078470 /// XM_005269539 /// XM_006717633 /// XM_006717634 /// XM_01153	cytochrome c oxidase assembly homolog 15 (yeast)	2.90545	0.00121161
217905_PM_at	79892	MCMBP	NM_001256378 /// NM_001256379 /// NM_024834 /// XM_005270157 /// XM_011540170	minichromosome maintenance complex binding protein	2.90451	0.000705534
227063_PM_at	254863	TMEM256	NM_152766	transmembrane protein 256	2.90431	1.7728e-05
222777_PM_s_at	7468	WHSC1	NM_001042424 /// NM_007331 /// NM_014919 /// NM_133330 /// NM_133331 /// NM_133332 ///	Wolf-Hirschhorn syndrome candidate 1	2.90335	0.00692151
217869_PM_at	51144	HSD17B12	NM_016142 /// XM_011520156	hydroxysteroid (17-beta) dehydrogenase 12	2.90188	0.00624192
202671_PM_s_at	8566 /// 105372824	LOC105372824 /// PDXK	NM_003681 /// NM_021941 /// XM_005261195 /// XM_005261196 /// XM_005261198 /// XM_00526	uncharacterized protein C21orf124 /// pyridoxal (pyridoxine, vitamin B6) kinase	2.90023	0.000379324
218252_PM_at	26586	CKAP2	NM_001098525 /// NM_001286686 /// NM_001286687 /// NM_018204 /// XM_005266344 /// XM_01	cytoskeleton associated protein 2	2.89964	0.00834205
202041_PM_s_at	9158	FIBP	NM_004214 /// NM_198897 /// XR_950100	fibroblast growth factor (acidic) intracellular binding protein	2.89747	5.15551e-05
227607_PM_at	57559	STAMBPL1	NM_020799 /// XM_006717928 /// XM_006717929 /// XM_006717930 /// XM_011539983 /// XM_01	STAM binding protein-like 1	2.89728	0.00296433
226896_PM_at	118487	CHCHD1	NM_203298	coiled-coil-helix-coiled-coil-helix domain containing 1	2.89583	0.000325226
213882_PM_at	83941	TM2D1	NM_032027 /// XM_005271250 /// XR_246299	TM2 domain containing 1	2.89505	0.00151812
203405_PM_at	8624	PSMG1	NM_001261824 /// NM_003720 /// NM_203433 /// NR_049728 /// XM_011529771	proteasome (prosome, macropain) assembly chaperone 1	2.89443	0.00537998
201277_PM_s_at	3182	HNRNPAB	NM_004499 /// NM_031266	heterogeneous nuclear ribonucleoprotein A/B	2.89383	0.00465663
203432_PM_at	7112	TMPO	NM_001032283 /// NM_001032284 /// NM_001307975 /// NM_003276 /// XM_005269130 /// XM_00	thymopoietin	2.89208	0.00232193
209175_PM_at	11196	SEC23IP	NM_007190 /// NR_037771 /// XM_005269469 /// XM_005269470 /// XR_246061	SEC23 interacting protein	2.891	4.25417e-07
225143_PM_at	119559	SFXN4	NM_178867 /// NM_213649 /// NR_110305 /// XM_005269525 /// XM_005269526 /// XM_00526952	sideroflexin 4	2.89079	0.00461396
231319_PM_x_at	64147	KIF9	NM_001134878 /// NM_022342 /// NM_182902 /// NM_182903 /// XM_005265388 /// XM_00526538	kinesin family member 9	2.8897	0.0022499
202767_PM_at	53	ACP2	NM_001131064 /// NM_001302489 /// NM_001302490 /// NM_001302491 /// NM_001302492 /// NM	acid phosphatase 2, lysosomal	2.88897	9.63394e-06
201936_PM_s_at	8672	EIF4G3	NM_001198801 /// NM_001198802 /// NM_001198803 /// NM_003760 /// XM_011542356 /// XM_01	eukaryotic translation initiation factor 4 gamma, 3	2.88828	0.00303317
242157_PM_at	80205	CHD9	NM_001308319 /// NM_015287 /// NM_025134 /// XM_005256168 /// XM_005256169 /// XM_00525	chromodomain helicase DNA binding protein 9	2.88748	0.000632214
219083_PM_at	55164	SHQ1	NM_018130 /// XM_011533894 /// XM_011533895 /// XM_011533896 /// XM_011533897 /// XM_01	SHQ1, H/ACA ribonucleoprotein assembly factor	2.88706	0.00760868
209177_PM_at	25915	NDUFAF3	NM_199069 /// NM_199070 /// NM_199073 /// NM_199074 /// NM_199417	NADH dehydrogenase (ubiquinone) complex I, assembly factor 3	2.8859	0.000835019
206441_PM_s_at	54939	COMMD4	NM_001284377 /// NM_001284378 /// NM_001284379 /// NM_017828 /// NR_104312 /// NR_10431	COMM domain containing 4	2.8849	0.00102854
205316_PM_at	6565	SLC15A2	NM_001145998 /// NM_021082 /// XM_005247722 /// XM_006713736	solute carrier family 15 (oligopeptide transporter), member 2	2.88354	2.59084e-05
213166_PM_x_at	653784	MZT2A	NM_001085365 /// XM_005263741 /// XM_005263742 /// XR_922999	mitotic spindle organizing protein 2A	2.88266	0.000693337
206120_PM_at	945	CD33	NM_001082618 /// NM_001177608 /// NM_001772 /// XM_011527531 /// XM_011527532 /// XR_93	CD33 molecule	2.88228	0.000466753
210156_PM_s_at	5110	PCMT1	NM_001252049 /// NM_001252050 /// NM_001252051 /// NM_001252052 /// NM_001252053 /// NM	protein-L-isoaspartate (D-aspartate) O-methyltransferase	2.88143	0.00113133
207891_PM_s_at	11219 /// 55559	HAUS7 /// TREX2	NM_017518 /// NM_080699 /// NM_080700 /// NM_080701 /// NM_207106 /// NM_207107 /// NR_	HAUS augmin like complex subunit 7 /// three prime repair exonuclease 2	2.88069	0.00193816
202049_PM_s_at	9202	ZMYM4	NM_005095 /// XM_005271328 /// XM_005271330 /// XM_005271331 /// XM_011542421 /// XM_01	zinc finger, MYM-type 4	2.88005	5.50859e-05
225674_PM_at	55973	BCAP29	NM_001008405 /// NM_001008406 /// NM_001008407 /// NM_018844 /// NR_027830 /// XM_00671	B-cell receptor-associated protein 29	2.87958	0.000861615
1552257_PM_a_at	23170	TTLL12	NM_015140 /// XM_011530015	tubulin tyrosine ligase-like family member 12	2.87952	0.000423437
213851_PM_at	375346	TMEM110	NM_198563	transmembrane protein 110	2.87622	5.43304e-05
1557014_PM_a_at	158228	FAM201A	NR_027294	family with sequence similarity 201, member A	2.87607	0.00629992
1555886_PM_at	57107	PDSS2	NM_020381 /// XM_011535956 /// XM_011535957 /// XM_011535958 /// XM_011535959 /// XM_01	prenyl (decaprenyl) diphosphate synthase, subunit 2	2.87604	0.000923426
205467_PM_at	843	CASP10	NM_001206524 /// NM_001206542 /// NM_001230 /// NM_001306083 /// NM_032974 /// NM_03297	caspase 10	2.87574	5.56935e-06
227947_PM_at	9749	PHACTR2	NM_001100164 /// NM_001100165 /// NM_001100166 /// NM_014721	phosphatase and actin regulator 2	2.87497	0.00335548
219490_PM_s_at	64858	DCLRE1B	NM_022836 /// XM_005271130	DNA cross-link repair 1B	2.87495	0.00657981
200757_PM_s_at	813	CALU	NM_001130674 /// NM_001199671 /// NM_001199672 /// NM_001199673 /// NM_001199674 /// NM	calumenin	2.87479	0.00118462
209662_PM_at	1070	CETN3	NM_001297765 /// NM_001297768 /// NM_004365	centrin 3	2.87433	0.00390745
1564494_PM_s_at	5034	P4HB	NM_000918	prolyl 4-hydroxylase, beta polypeptide	2.87426	0.000853195
204868_PM_at	3396	ICT1	NM_001303265 /// NM_001545	immature colon carcinoma transcript 1	2.87333	0.00082136
201850_PM_at	822	CAPG	NM_001256139 /// NM_001256140 /// NM_001747 /// XM_005264581 /// XM_011533122 /// XM_01	capping protein (actin filament), gelsolin-like	2.8729	0.00210878
217609_PM_at	10233	LRRC23	NM_001135217 /// NM_006992 /// NM_201650	leucine rich repeat containing 23	2.87203	0.000127508
241696_PM_at	54875	CNTLN	NM_001114395 /// NM_001286984 /// NM_001286985 /// NM_017738 /// XM_005251492 /// XM_00	centlein, centrosomal protein	2.87097	0.00074907
226104_PM_at	81790	RNF170	NM_001160223 /// NM_001160224 /// NM_001160225 /// NM_030954 /// NR_027668 /// NR_02766	ring finger protein 170	2.87084	4.14539e-05
229128_PM_s_at	81611	ANP32E	NM_001136478 /// NM_001136479 /// NM_001280559 /// NM_001280560 /// NM_030920 /// XM_00	acidic nuclear phosphoprotein 32 family member E	2.86987	0.0081752
222405_PM_at	51495	HACD3	NM_016395 /// XM_011521664	3-hydroxyacyl-CoA dehydratase 3	2.86739	0.00742062
221652_PM_s_at	55726	ASUN	NM_018164 /// XM_005253422 /// XM_011520749 /// XM_011520750 /// XM_011520751 /// XM_01	asunder spermatogenesis regulator	2.86323	2.09045e-05
216237_PM_s_at	4174	MCM5	NM_006739 /// XM_006724242	minichromosome maintenance complex component 5	2.86211	0.00193832
214426_PM_x_at	10036	CHAF1A	NM_005483 /// XM_011527605 /// XM_011527606 /// XM_011527607 /// XR_936135	chromatin assembly factor 1, subunit A (p150)	2.8613	0.00112501
218103_PM_at	117246	FTSJ3	NM_017647	FtsJ homolog 3 (E, coli)	2.86123	0.000330426
1558693_PM_s_at	112770	GLMP	NM_001256604 /// NM_001256605 /// NM_001256608 /// NM_001256609 /// NM_144580 /// XM_01	glycosylated lysosomal membrane protein	2.86086	0.00102226
212228_PM_s_at	57017	COQ9	NM_020312	coenzyme Q9	2.86023	2.7828e-05
212374_PM_at	10116	FEM1B	NM_015322 /// XM_006720370	fem-1 homolog b (C, elegans)	2.85945	0.000162178
204342_PM_at	29957	SLC25A24	NM_013386 /// NM_213651	solute carrier family 25 (mitochondrial carrier; phosphate carrier), member 24	2.85919	0.000597363
224436_PM_s_at	25934	NIPSNAP3A	NM_015469	nipsnap homolog 3A (C, elegans)	2.85877	0.000263834
222701_PM_s_at	79145	CHCHD7	NM_001011667 /// NM_001011668 /// NM_001011669 /// NM_001011670 /// NM_001011671 /// NM	coiled-coil-helix-coiled-coil-helix domain containing 7	2.85864	0.00255016
203360_PM_s_at	26292 /// 100527950	GJA9-MYCBP /// MYCBP	NM_012333 /// NR_037632 /// NR_037633 /// NR_037634 /// NR_037635 /// NR_037636 /// NR_	GJA9-MYCBP readthrough /// MYC binding protein	2.85787	0.00755405
225670_PM_at	134145	FAM173B	NM_001258388 /// NM_001258389 /// NM_199133 /// NR_047668 /// NR_047669 /// NR_047670 /	family with sequence similarity 173, member B	2.85772	0.000186144
1554885_PM_a_at	5558	PRIM2	NM_000947 /// NM_001282487 /// NM_001282488 /// XM_011514728 /// XM_011514729 /// XM_01	primase, DNA, polypeptide 2 (58kDa)	2.85693	0.00378764
218503_PM_at	54914	FOCAD	NM_017794 /// XM_005251494 /// XM_011517944 /// XM_011517945 /// XM_011517946 /// XM_01	focadhesin	2.85572	0.000639513
235793_PM_at	25941	TPGS2	NM_001271949 /// NM_001271950 /// NM_001271951 /// NM_001271952 /// NM_001271953 /// NM	tubulin polyglutamylase complex subunit 2	2.85252	0.00659881
1554397_PM_s_at	55293	UEVLD	NM_001040697 /// NM_001040698 /// NM_001261382 /// NM_001261383 /// NM_001261384 /// NM	UEV and lactate/malate dehyrogenase domains	2.85183	4.86766e-05
212250_PM_at	92140	MTDH	NM_178812 /// XM_005251099 /// XM_011517367 /// XM_011517368 /// XM_011517369 /// XM_01	metadherin	2.85179	0.000339989
211115_PM_x_at	8487	GEMIN2	NM_001009182 /// NM_001009183 /// NM_003616 /// XM_011537238	gem nuclear organelle associated protein 2	2.85157	0.0022585
1560495_PM_at	101929741	LOC101929741	NR_125930	uncharacterized LOC101929741	2.85139	0.00636665
212251_PM_at	92140	MTDH	NM_178812 /// XM_005251099 /// XM_011517367 /// XM_011517368 /// XM_011517369 /// XM_01	metadherin	2.85089	0.000518216
206205_PM_at	10198	MPHOSPH9	NM_022782 /// NR_103517 /// XM_006719188 /// XM_006719189 /// XM_006719191 /// XM_00671	M-phase phosphoprotein 9	2.84986	0.00786538
212568_PM_s_at	1737	DLAT	NM_001931 /// XM_011542647	dihydrolipoamide S-acetyltransferase	2.84936	0.000312498
204218_PM_at	25906	ANAPC15	NM_001278485 /// NM_001278486 /// NM_001278487 /// NM_001278488 /// NM_001278489 /// NM	anaphase promoting complex subunit 15	2.84823	0.000755093
228485_PM_s_at	23446	SLC44A1	NM_001286730 /// NM_022109 /// NM_080546 /// XM_005251855 /// XM_005251857 /// XM_00671	solute carrier family 44 (choline transporter), member 1	2.84727	0.000823331
238583_PM_at	253827	MSRB3	NM_001031679 /// NM_001193460 /// NM_001193461 /// NM_198080	methionine sulfoxide reductase B3	2.84724	0.00137725
217946_PM_s_at	10055	SAE1	NM_001145713 /// NM_001145714 /// NM_005500 /// NR_027280 /// XM_006722963 /// XM_00672	SUMO1 activating enzyme subunit 1	2.84679	0.00536374
236539_PM_at	26191	PTPN22	NM_001193431 /// NM_001308297 /// NM_012411 /// NM_015967 /// XM_005270738 /// XM_01154	protein tyrosine phosphatase, non-receptor type 22 (lymphoid)	2.84619	0.00040963
229025_PM_s_at	196294	IMMP1L	NM_001304274 /// NM_144981 /// XM_005252812 /// XM_011519942 /// XM_011519943 /// XM_01	inner mitochondrial membrane peptidase subunit 1	2.84534	0.00292444
208029_PM_s_at	55353	LAPTM4B	NM_018407	lysosomal protein transmembrane 4 beta	2.84461	0.00277013
227949_PM_at	116154	PHACTR3	NM_001199505 /// NM_001199506 /// NM_001281507 /// NM_080672 /// NM_183244 /// NM_18324	phosphatase and actin regulator 3	2.84354	0.00518936
240449_PM_at	84905	ZNF341	NM_001282933 /// NM_001282935 /// NM_032819 /// NR_104259	zinc finger protein 341	2.84316	0.000383172
211376_PM_s_at	54780	NSMCE4A	NM_001167865 /// NM_017615 /// XM_005269928 /// XM_005269929 /// XM_005269930 /// XM_01	NSE4 homolog A, SMC5-SMC6 complex component	2.84223	0.00787138
1556064_PM_at	284926	LOC284926	---	uncharacterized LOC284926	2.84204	0.00010668
45714_PM_at	54985	HCFC1R1	NM_001002017 /// NM_001002018 /// NM_001288665 /// NM_001288666 /// NM_001288667 /// NM	host cell factor C1 regulator 1 (XPO1 dependent)	2.84203	0.000616021
223696_PM_at	414	ARSD	NM_001669 /// NM_009589 /// XM_005274514 /// XM_005274515 /// XM_005274516	arylsulfatase D	2.84107	0.000145338
209680_PM_s_at	3833	KIFC1	NM_002263 /// XM_005275403 /// XM_006726001 /// XM_011514585 /// XM_011514586 /// XM_01	kinesin family member C1	2.84056	0.000272901
204142_PM_at	55556	ENOSF1	NM_001126123 /// NM_017512 /// NM_202758 /// XM_005258118 /// XM_011525677 /// XM_01152	enolase superfamily member 1	2.83878	0.00875194
225589_PM_at	57630	SH3RF1	NM_020870	SH3 domain containing ring finger 1	2.83877	0.00348072
211792_PM_s_at	1031	CDKN2C	NM_001262 /// NM_078626	cyclin-dependent kinase inhibitor 2C (p18, inhibits CDK4)	2.83654	0.000539387
218392_PM_x_at	94081	SFXN1	NM_022754 /// XM_005266012	sideroflexin 1	2.83596	0.000218361
201039_PM_s_at	5886	RAD23A	NM_001270362 /// NM_001270363 /// NM_005053 /// NR_072976	RAD23 homolog A, nucleotide excision repair protein	2.83276	0.00804113
207704_PM_s_at	8522	GAS7	NM_001130831 /// NM_003644 /// NM_201432 /// NM_201433 /// XM_005256831 /// XM_00525683	growth arrest-specific 7	2.83236	0.000212054
212520_PM_s_at	6597	SMARCA4	NM_001128844 /// NM_001128845 /// NM_001128846 /// NM_001128847 /// NM_001128848 /// NM	SWI/SNF related, matrix associated, actin dependent regulator of chromatin, subfamily a	2.83224	0.00092733
209213_PM_at	873	CBR1	NM_001286789 /// NM_001757	carbonyl reductase 1	2.83101	2.31719e-05
225885_PM_at	8411	EEA1	NM_003566 /// XM_011538814 /// XM_011538815 /// XM_011538816	early endosome antigen 1	2.82839	0.00119061
229784_PM_at	84848	MIR503HG	NM_032762 /// NR_024607	MIR503 host gene	2.82773	0.000118882
219694_PM_at	54491	FAM105A	NM_019018 /// XM_011514056 /// XR_925623	family with sequence similarity 105, member A	2.82687	0.000258361
231948_PM_s_at	140739	UBE2F	NM_001278305 /// NM_001278306 /// NM_001278307 /// NM_001278308 /// NM_080678 /// NR_10	ubiquitin-conjugating enzyme E2F (putative)	2.82508	0.000279296
209215_PM_at	10227	MFSD10	NM_001120 /// NM_001146069 /// XM_005247927 /// XM_005247928 /// XR_427465 /// XR_42746	major facilitator superfamily domain containing 10	2.8244	0.000484077
205996_PM_s_at	204	AK2	NM_001199199 /// NM_001625 /// NM_013411 /// NR_037591 /// NR_037592 /// XM_011540967 /	adenylate kinase 2	2.82275	0.00136336
209233_PM_at	10436	EMG1	NM_006331 /// XM_011520907	EMG1 N1-specific pseudouridine methyltransferase	2.82222	0.000746081
222052_PM_at	284325	C19orf54	NM_198476 /// XM_005258776 /// XM_005258778 /// XM_006723152 /// XM_006723153 /// XM_01	chromosome 19 open reading frame 54	2.822	6.12436e-05
218527_PM_at	54840	APTX	NM_001195248 /// NM_001195249 /// NM_001195250 /// NM_001195251 /// NM_001195252 /// NM	aprataxin	2.8218	1.22942e-06
219806_PM_s_at	56935	SMCO4	NM_020179 /// XM_011542907 /// XM_011542908 /// XM_011542909 /// XM_011542910 /// XM_01	single-pass membrane protein with coiled-coil domains 4	2.81794	0.000500637
203148_PM_s_at	9830	TRIM14	NM_014788 /// NM_033219 /// NM_033220 /// NM_033221 /// XM_005252320 /// XM_006717338 /	tripartite motif containing 14	2.81731	0.00873742
1554466_PM_a_at	84326	C16orf13	NM_001040160 /// NM_001040161 /// NM_001040162 /// NM_001040163 /// NM_001040164 /// NM	chromosome 16 open reading frame 13	2.81578	0.00220161
201491_PM_at	10598	AHSA1	NM_012111 /// XM_011536361	AHA1, activator of heat shock 90kDa protein ATPase homolog 1 (yeast)	2.81523	0.00399497
200984_PM_s_at	966	CD59	NM_000611 /// NM_001127223 /// NM_001127225 /// NM_001127226 /// NM_001127227 /// NM_20	CD59 molecule, complement regulatory protein	2.8143	9.11431e-05
218046_PM_s_at	51021	MRPS16	NM_016065	mitochondrial ribosomal protein S16	2.81217	0.00260856
212087_PM_s_at	26284	ERAL1	NM_005702	Era-like 12S mitochondrial rRNA chaperone 1	2.81184	7.79325e-05
224998_PM_at	146223	CMTM4	NM_178818 /// NM_181521 /// XM_011522882 /// XR_933209 /// XR_933210	CKLF-like MARVEL transmembrane domain containing 4	2.81113	0.000915016
226642_PM_s_at	134492	NUDCD2	NM_145266 /// XM_011534434	NudC domain containing 2	2.81088	0.00441294
213144_PM_at	9570	GOSR2	NM_001012511 /// NM_004287 /// NM_054022 /// XM_005257843 /// XM_005257844 /// XM_00525	golgi SNAP receptor complex member 2	2.81064	0.000302312
201275_PM_at	2224	FDPS	NM_001135821 /// NM_001135822 /// NM_001242824 /// NM_001242825 /// NM_002004 /// XM_00	farnesyl diphosphate synthase	2.81001	0.000672578
224707_PM_at	84418	CYSTM1	NM_032412	cysteine-rich transmembrane module containing 1	2.80958	0.00180831
225286_PM_at	414	ARSD	NM_001669 /// NM_009589 /// XM_005274514 /// XM_005274515 /// XM_005274516	arylsulfatase D	2.80907	5.36474e-05
200696_PM_s_at	2934	GSN	NM_000177 /// NM_001127662 /// NM_001127663 /// NM_001127664 /// NM_001127665 /// NM_00	gelsolin	2.80776	0.000103449
241666_PM_at	285343	TCAIM	NM_001029839 /// NM_001029840 /// NM_001282913 /// NM_001282914 /// NM_001282915 /// NM	T cell activation inhibitor, mitochondrial	2.80575	0.000145513
211846_PM_s_at	5818	PVRL1	NM_002855 /// NM_032767 /// NM_203285 /// NM_203286	poliovirus receptor-related 1 (herpesvirus entry mediator C)	2.80564	1.29605e-05
230176_PM_at	55293	UEVLD	NM_001040697 /// NM_001040698 /// NM_001261382 /// NM_001261383 /// NM_001261384 /// NM	UEV and lactate/malate dehyrogenase domains	2.80377	0.0019272
230550_PM_at	64231	MS4A6A	NM_001247999 /// NM_022349 /// NM_152851 /// NM_152852 /// XM_005274177 /// XM_00527417	membrane-spanning 4-domains, subfamily A, member 6A	2.80336	0.00076648
242586_PM_at	83856	FSD1L	NM_001145313 /// NM_001287191 /// NM_001287192 /// NM_031919 /// NM_207647 /// XM_00525	fibronectin type III and SPRY domain containing 1-like	2.80329	1.53821e-05
226870_PM_at	118881	COMTD1	NM_144589 /// XM_011539258	catechol-O-methyltransferase domain containing 1	2.80314	3.07206e-05
217899_PM_at	54867	TMEM214	NM_001083590 /// NM_017727 /// XM_005264381 /// XM_005264382 /// XM_005264383 /// XR_24	transmembrane protein 214	2.80305	1.64871e-05
211622_PM_s_at	377	ARF3	NM_001659 /// XM_005268856 /// XM_006719391 /// XM_011538322 /// XM_011538323	ADP-ribosylation factor 3	2.80251	1.33382e-06
201935_PM_s_at	8672	EIF4G3	NM_001198801 /// NM_001198802 /// NM_001198803 /// NM_003760 /// XM_011542356 /// XM_01	eukaryotic translation initiation factor 4 gamma, 3	2.8005	0.00342602
224962_PM_at	90120	C9orf69	NM_001256526 /// NM_152833 /// XR_244778 /// XR_929873	chromosome 9 open reading frame 69	2.79648	0.000242568
225994_PM_at	53981	CPSF2	NM_017437 /// XM_005267767	cleavage and polyadenylation specific factor 2	2.79534	0.000941628
210255_PM_at	5890	RAD51B	NM_002877 /// NM_133509 /// NM_133510 /// XM_005267963 /// XM_011537047 /// XM_01153704	RAD51 paralog B	2.79457	4.57137e-06
217900_PM_at	55699	IARS2	NM_018060	isoleucyl-tRNA synthetase 2, mitochondrial	2.79421	0.000237765
212315_PM_s_at	23225	NUP210	NM_024923 /// XM_005264994 /// XM_011533538 /// XM_011533539	nucleoporin 210kDa	2.79348	0.00535391
218472_PM_s_at	53918	PELO	NM_015946	pelota homolog (Drosophila)	2.79297	0.00120907
204560_PM_at	2289	FKBP5	NM_001145775 /// NM_001145776 /// NM_001145777 /// NM_004117	FK506 binding protein 5	2.79278	0.00319291
218423_PM_x_at	51542	VPS54	NM_001005739 /// NM_016516 /// XM_006712029 /// XM_011532903 /// XR_244939	vacuolar protein sorting 54 homolog (S, cerevisiae)	2.79023	0.000386877
209247_PM_s_at	10061	ABCF2	NM_005692 /// NM_007189 /// XM_005249931 /// XM_006715824	ATP binding cassette subfamily F member 2	2.78967	4.72673e-05
201903_PM_at	7384	UQCRC1	NM_003365	ubiquinol-cytochrome c reductase core protein I	2.78959	1.13183e-05
205634_PM_x_at	254359	ZDHHC24	NM_207340 /// XM_005273874 /// XM_011544891 /// XM_011544892 /// XM_011544893 /// XM_01	zinc finger, DHHC-type containing 24	2.7893	1.80912e-05
228167_PM_at	89857	KLHL6	NM_130446 /// XM_011513273 /// XM_011513274 /// XR_924209	kelch-like family member 6	2.78836	0.000675663
220320_PM_at	79930	DOK3	NM_001144875 /// NM_001144876 /// NM_001308235 /// NM_001308236 /// NM_024872 /// XM_00	docking protein 3	2.78814	6.50239e-06
244774_PM_at	9749	PHACTR2	NM_001100164 /// NM_001100165 /// NM_001100166 /// NM_014721	phosphatase and actin regulator 2	2.78803	0.00224447
235096_PM_at	123169	LEO1	NM_001286430 /// NM_138792 /// XM_011521211	LEO1 homolog, Paf1/RNA polymerase II complex component	2.78759	8.97903e-06
218461_PM_at	51184	GPN3	NM_001164372 /// NM_001164373 /// NM_016301 /// XM_005253896	GPN-loop GTPase 3	2.78691	0.00308857
1559096_PM_x_at	26268	FBXO9	NM_012347 /// NM_033480 /// NM_033481 /// XM_005248995 /// XM_005248996 /// XM_01151446	F-box protein 9	2.7854	0.00549422
218209_PM_s_at	55197	RPRD1A	NM_001303411 /// NM_001303412 /// NM_001303413 /// NM_018170 /// XM_011526048 /// XM_01	regulation of nuclear pre-mRNA domain containing 1A	2.78476	0.00477716
219255_PM_x_at	55540	IL17RB	NM_018725 /// NM_172234 /// XM_005265310 /// XM_005265311 /// XM_005265312 /// XM_01153	interleukin 17 receptor B	2.78463	0.00790768
228726_PM_at	1992	SERPINB1	NM_030666 /// NR_073111 /// NR_073112 /// XM_011514333 /// XM_011514334 /// XM_01151433	serpin peptidase inhibitor, clade B (ovalbumin), member 1	2.78422	0.000253151
217772_PM_s_at	23788	MTCH2	NM_014342 /// XM_006718172 /// XM_011519959 /// XM_011519960 /// XM_011519961 /// XM_01	mitochondrial carrier 2	2.78241	0.00033943
223375_PM_at	55633	TBC1D22B	NM_017772 /// NR_130108 /// XM_011514738 /// XM_011514739 /// XR_241906 /// XR_427833 /	TBC1 domain family, member 22B	2.78206	7.36376e-07
203575_PM_at	1459	CSNK2A2	NM_001896 /// XM_005255800 /// XM_005255801	casein kinase 2, alpha prime polypeptide	2.78198	6.88494e-05
201282_PM_at	4967	OGDH	NM_001003941 /// NM_001165036 /// NM_002541 /// XM_005249759 /// XM_005249761 /// XM_01	oxoglutarate (alpha-ketoglutarate) dehydrogenase (lipoamide)	2.78156	0.00329018
200985_PM_s_at	966	CD59	NM_000611 /// NM_001127223 /// NM_001127225 /// NM_001127226 /// NM_001127227 /// NM_20	CD59 molecule, complement regulatory protein	2.78098	7.35783e-05
226628_PM_at	57187	THOC2	NM_001081550 /// NM_020449 /// XM_005262447 /// XM_005262450 /// XM_011531367 /// XM_01	THO complex 2	2.78052	0.000179666
200980_PM_s_at	5160	PDHA1	NM_000284 /// NM_001173454 /// NM_001173455 /// NM_001173456 /// XM_011545531 /// XM_01	pyruvate dehydrogenase (lipoamide) alpha 1	2.78007	0.00188093
214511_PM_x_at	2210	FCGR1B	NM_001004340 /// NM_001017986 /// NM_001244910 /// NR_045213	Fc fragment of IgG, high affinity Ib, receptor (CD64)	2.7797	0.00588028
216591_PM_s_at	6391	SDHC	NM_001035511 /// NM_001035512 /// NM_001035513 /// NM_001278172 /// NM_003001 /// NR_10	succinate dehydrogenase complex, subunit C, integral membrane protein, 15kDa	2.77954	0.000675542
210410_PM_s_at	4439 /// 100532732	MSH5 /// MSH5-SAPCD1	NM_002441 /// NM_025259 /// NM_172165 /// NM_172166 /// NR_037846	mutS homolog 5 /// MSH5-SAPCD1 readthrough (NMD candidate)	2.77816	0.00736291
218848_PM_at	79228	THOC6	NM_001142350 /// NM_024339	THO complex 6	2.77738	0.000261813
202054_PM_s_at	224	ALDH3A2	NM_000382 /// NM_001031806 /// XM_011523732 /// XM_011523733	aldehyde dehydrogenase 3 family, member A2	2.77708	0.0021251
218317_PM_x_at	79008 /// 548593 /// 105369236	LOC105369236 /// SLX1A /// SLX1B	NM_001014999 /// NM_001015000 /// NM_024044 /// NM_178044 /// XM_011508603 /// XM_01150	structure-specific endonuclease subunit SLX1-like /// SLX1 homolog A, structure-specifi	2.77557	0.000120733
212810_PM_s_at	6509	SLC1A4	NM_001135581 /// NM_001193493 /// NM_003038 /// XM_006712079	solute carrier family 1 (glutamate/neutral amino acid transporter), member 4	2.77458	0.0049592
226120_PM_at	123016	TTC8	NM_001288781 /// NM_001288782 /// NM_001288783 /// NM_144596 /// NM_198309 /// NM_19831	tetratricopeptide repeat domain 8	2.77404	0.000258686
215983_PM_s_at	7993	UBXN8	NM_001282189 /// NM_001282199 /// NM_005671 /// XM_011544655	UBX domain protein 8	2.77303	0.000126941
216903_PM_s_at	10367	MICU1	NM_001195518 /// NM_001195519 /// NM_006077 /// XM_005269383 /// XM_005269384 /// XM_00	mitochondrial calcium uptake 1	2.77201	6.82286e-06
211630_PM_s_at	2937	GSS	NM_000178 /// XM_005260406 /// XM_011528796	glutathione synthetase	2.77177	2.23296e-05
242288_PM_s_at	84034	EMILIN2	NM_032048 /// XM_011525747 /// XM_011525748 /// XR_935070	elastin microfibril interfacer 2	2.7715	6.06204e-05
202830_PM_s_at	2542	SLC37A4	NM_001164277 /// NM_001164278 /// NM_001164279 /// NM_001164280 /// NM_001467	solute carrier family 37 (glucose-6-phosphate transporter), member 4	2.7698	0.00368877
230294_PM_at	101926888	RALY-AS1	NR_109885 /// NR_109886	RALY antisense RNA 1	2.76973	0.000108473
205518_PM_s_at	8418	CMAHP	NR_002174 /// NR_027626	cytidine monophospho-N-acetylneuraminic acid hydroxylase, pseudogene	2.76953	0.00155075
211733_PM_x_at	6342	SCP2	NM_001007098 /// NM_001007099 /// NM_001007100 /// NM_001007250 /// NM_001193599 /// NM	sterol carrier protein 2	2.7681	0.00112534
221864_PM_at	93129	ORAI3	NM_152288	ORAI calcium release-activated calcium modulator 3	2.76733	1.32782e-05
230079_PM_at	54879	ST7L	NM_001308264 /// NM_017744 /// NM_138727 /// NM_138728 /// NM_138729 /// NM_198327 ///	suppression of tumorigenicity 7 like	2.76672	0.00168014
212193_PM_s_at	23367	LARP1	NM_015315 /// NM_033551 /// XM_005268404 /// XM_005268406 /// XM_005268407 /// XM_00526	La ribonucleoprotein domain family, member 1	2.7666	0.00427336
227578_PM_at	100128191	TMPO-AS1	NR_027157	TMPO antisense RNA 1	2.76626	0.00136784
200708_PM_at	2806	GOT2	NM_001286220 /// NM_002080	glutamic-oxaloacetic transaminase 2, mitochondrial	2.76507	0.00170763
208393_PM_s_at	10111	RAD50	NM_005732 /// NM_133482	RAD50 homolog, double strand break repair protein	2.76492	0.000834058
208781_PM_x_at	8724	SNX3	NM_001300928 /// NM_001300929 /// NM_003795 /// NM_152827 /// NM_152828	sorting nexin 3	2.76476	9.76949e-05
201433_PM_s_at	9791	PTDSS1	NM_001290225 /// NM_014754	phosphatidylserine synthase 1	2.76463	0.000167001
212987_PM_at	26268	FBXO9	NM_012347 /// NM_033480 /// NM_033481 /// XM_005248995 /// XM_005248996 /// XM_01151446	F-box protein 9	2.76457	0.00107407
1555543_PM_a_at	23155	CLCC1	NM_001048210 /// NM_001278202 /// NM_001278203 /// NM_015127	chloride channel CLIC-like 1	2.76407	0.00246713
218038_PM_at	55101	ATP5SL	NM_001167867 /// NM_001167868 /// NM_001167869 /// NM_001167870 /// NM_001167871 /// NM	ATP5S-like	2.76403	2.07039e-06
205296_PM_at	5933	RBL1	NM_002895 /// NM_183404 /// XM_006723842 /// XM_011528955 /// XM_011528956 /// XM_01152	retinoblastoma-like 1	2.76375	0.00141863
212174_PM_at	204	AK2	NM_001199199 /// NM_001625 /// NM_013411 /// NR_037591 /// NR_037592 /// XM_011540967 /	adenylate kinase 2	2.76263	0.00161159
224893_PM_at	25923	ATL3	NM_001290048 /// NM_015459 /// XM_006718493 /// XM_006718494 /// XM_011544902	atlastin GTPase 3	2.76236	0.00166269
230257_PM_s_at	116461	TSEN15	NM_001127394 /// NM_001300764 /// NM_001300766 /// NM_052965 /// NR_023349 /// NR_12533	TSEN15 tRNA splicing endonuclease subunit	2.76074	0.0003043
200617_PM_at	9761	MLEC	NM_001303627 /// NM_001303628 /// NM_014730 /// XM_011539031 /// XM_011539032 /// XM_01	malectin	2.76016	0.00346276
213617_PM_s_at	25941	TPGS2	NM_001271949 /// NM_001271950 /// NM_001271951 /// NM_001271952 /// NM_001271953 /// NM	tubulin polyglutamylase complex subunit 2	2.7575	0.00391791
223273_PM_at	84520	C14orf142	NM_032490	chromosome 14 open reading frame 142	2.75701	0.000539158
32837_PM_at	10555	AGPAT2	NM_001012727 /// NM_006412	1-acylglycerol-3-phosphate O-acyltransferase 2	2.75591	0.000125679
208939_PM_at	22929	SEPHS1	NM_001195602 /// NM_001195604 /// NM_012247 /// XM_006717433	selenophosphate synthetase 1	2.75465	0.00263751
221761_PM_at	159	ADSS	NM_001126 /// XM_011544108 /// XM_011544109	adenylosuccinate synthase	2.75435	2.82526e-06
210005_PM_at	2618	GART	NM_000819 /// NM_001136005 /// NM_001136006 /// NM_175085 /// XM_005260941 /// XM_00672	phosphoribosylglycinamide formyltransferase, phosphoribosylglycinamide synthetase, phos	2.75034	0.00103054
224729_PM_s_at	64756	ATPAF1	NM_001042546 /// NM_001243728 /// NM_001256418 /// NM_022745	ATP synthase mitochondrial F1 complex assembly factor 1	2.74999	0.00145922
202854_PM_at	3251	HPRT1	NM_000194 /// XM_011531328	hypoxanthine phosphoribosyltransferase 1	2.7497	0.000656327
224078_PM_at	84278	MFSD14C	NR_002894	major facilitator superfamily domain containing 14C	2.74966	0.000191846
221213_PM_s_at	54816 /// 145783	LOC145783 /// ZNF280D	NM_001002843 /// NM_001002844 /// NM_001288588 /// NM_001288589 /// NM_017661 /// NR_01	uncharacterized LOC145783 /// zinc finger protein 280D	2.74917	0.0028203
239314_PM_at	387921	NHLRC3	NM_001012754 /// NM_001017370 /// NR_073109	NHL repeat containing 3	2.74664	0.000236423
212217_PM_at	9581	PREPL	NM_001042385 /// NM_001042386 /// NM_001171603 /// NM_001171606 /// NM_001171613 /// NM	prolyl endopeptidase-like	2.74637	0.000124211
204172_PM_at	1371	CPOX	NM_000097 /// XM_005247125 /// XM_011512437	coproporphyrinogen oxidase	2.74576	0.00693843
223666_PM_at	27131	SNX5	NM_001282454 /// NM_014426 /// NM_152227	sorting nexin 5	2.74312	0.00855361
201716_PM_at	6642	SNX1	NM_001242933 /// NM_003099 /// NM_148955 /// NM_152826 /// XM_005254611	sorting nexin 1	2.74306	3.89486e-05
208839_PM_s_at	55832	CAND1	NM_018448	cullin-associated and neddylation-dissociated 1	2.74286	1.29678e-05
221505_PM_at	81611	ANP32E	NM_001136478 /// NM_001136479 /// NM_001280559 /// NM_001280560 /// NM_030920 /// XM_00	acidic nuclear phosphoprotein 32 family member E	2.74264	0.00152345
209211_PM_at	688	KLF5	NM_001286818 /// NM_001730	Kruppel-like factor 5 (intestinal)	2.74213	0.00879435
223320_PM_s_at	23456	ABCB10	NM_012089 /// XM_011544135 /// XM_011544136	ATP binding cassette subfamily B member 10	2.74188	0.00105452
222105_PM_s_at	28511	NKIRAS2	NM_001001349 /// NM_001144927 /// NM_001144928 /// NM_001144929 /// NM_017595 /// XM_00	NFKB inhibitor interacting Ras-like 2	2.73902	0.00124078
208159_PM_x_at	1663 /// 440081 /// 642846	DDX11 /// DDX12P /// LOC642846	NM_001257144 /// NM_001257145 /// NM_004399 /// NM_004400 /// NM_030653 /// NM_030655 /	DEAD/H (Asp-Glu-Ala-Asp/His) box helicase 11 /// DEAD/H (Asp-Glu-Ala-Asp/His) box polyp	2.73891	0.00814384
203340_PM_s_at	8604	SLC25A12	NM_003705 /// NR_047549 /// XM_005246923 /// XM_011512069 /// XM_011512070	solute carrier family 25 (aspartate/glutamate carrier), member 12	2.73881	8.4003e-05
236559_PM_at	7533	YWHAH	NM_003405	tyrosine 3-monooxygenase/tryptophan 5-monooxygenase activation protein, eta	2.73815	0.00591964
223060_PM_at	55017	C14orf119	NM_017924	chromosome 14 open reading frame 119	2.73766	0.000156447
216602_PM_s_at	2193	FARSA	NM_004461	phenylalanyl-tRNA synthetase alpha subunit	2.73735	0.000347485
202530_PM_at	1432	MAPK14	NM_001315 /// NM_139012 /// NM_139013 /// NM_139014 /// XM_006714998 /// XM_011514310 /	mitogen-activated protein kinase 14	2.73516	0.000282868
209930_PM_s_at	4778	NFE2	NM_001136023 /// NM_001261461 /// NM_006163 /// XM_005268906 /// XM_011538397	nuclear factor, erythroid 2	2.73501	0.000473631
218289_PM_s_at	79876	UBA5	NM_024818 /// NM_198329 /// XM_006713752 /// XM_011513183 /// XM_011513184 /// XM_01151	ubiquitin-like modifier activating enzyme 5	2.7347	0.00655018
204394_PM_at	8501	SLC43A1	NM_001198810 /// NM_003627 /// XM_005274358 /// XM_011545320 /// XM_011545321 /// XM_01	solute carrier family 43 (amino acid system L transporter), member 1	2.73386	0.00298587
226537_PM_at	135114	HINT3	NM_138571	histidine triad nucleotide binding protein 3	2.73359	0.000326924
225412_PM_at	84910	TMEM87B	NM_032824 /// XM_005263827 /// XM_006712807 /// XR_923049	transmembrane protein 87B	2.73353	0.00162411
218123_PM_at	56683	C21orf59	NM_017835 /// NM_021254 /// NR_036552	chromosome 21 open reading frame 59	2.73328	0.00440122
216251_PM_s_at	23170	TTLL12	NM_015140 /// XM_011530015	tubulin tyrosine ligase-like family member 12	2.73323	9.77159e-05
202735_PM_at	10682	EBP	NM_006579	emopamil binding protein (sterol isomerase)	2.73213	0.00371245
216228_PM_s_at	11169	WDHD1	NM_001008396 /// NM_007086 /// XM_006720012 /// XM_011536373	WD repeat and HMG-box DNA binding protein 1	2.73164	0.006623
220730_PM_at	197320	ZNF778	NM_001201407 /// NM_182531 /// NR_037705 /// XM_005256288 /// XM_011522937 /// XM_01152	zinc finger protein 778	2.73161	0.00874155
238504_PM_at	135154	SDHAF4	NM_145267	succinate dehydrogenase complex assembly factor 4	2.72987	0.00026001
235545_PM_at	55635	DEPDC1	NM_001114120 /// NM_017779	DEP domain containing 1	2.72929	0.00571706
235384_PM_at	390916	NUDT19	NM_001105570 /// XM_005258925	nudix hydrolase 19	2.72836	0.000563809
211851_PM_x_at	672	BRCA1	NM_007294 /// NM_007295 /// NM_007296 /// NM_007297 /// NM_007298 /// NM_007299 /// NM_	breast cancer 1, early onset	2.72768	0.00106497
200676_PM_s_at	7332	UBE2L3	NM_001256355 /// NM_001256356 /// NM_003347 /// NM_198157 /// NR_028436 /// NR_046082	ubiquitin conjugating enzyme E2L 3	2.72735	0.000304897
222993_PM_at	51253	MRPL37	NM_016491 /// XM_005270920	mitochondrial ribosomal protein L37	2.72728	0.00275082
210153_PM_s_at	4200	ME2	NM_001168335 /// NM_002396 /// XR_935223	malic enzyme 2, NAD(+)-dependent, mitochondrial	2.72716	0.000812345
207046_PM_at	8370 /// 554313	HIST2H4A /// HIST2H4B	NM_001034077 /// NM_003548	histone cluster 2, H4a /// histone cluster 2, H4b	2.72682	0.00487307
225765_PM_at	3842	TNPO1	NM_002270 /// NM_153188 /// XM_005248500 /// XM_005248501 /// XR_948249	transportin 1	2.72378	0.00160424
242679_PM_at	100506866 /// 101927055	LOC101927055 /// TTN-AS1	NR_038271 /// NR_038272 /// NR_120594	uncharacterized LOC101927055 /// TTN antisense RNA 1	2.72367	0.00103653
218264_PM_at	56647	BCCIP	NM_016567 /// NM_078468 /// NM_078469	BRCA2 and CDKN1A interacting protein	2.72263	0.000774941
1553587_PM_a_at	56655	POLE4	NM_019896	polymerase (DNA-directed), epsilon 4, accessory subunit	2.7225	0.00207451
203105_PM_s_at	10059	DNM1L	NM_001278463 /// NM_001278464 /// NM_001278465 /// NM_001278466 /// NM_005690 /// NM_01	dynamin 1-like	2.72249	0.000839711
214531_PM_s_at	6642	SNX1	NM_001242933 /// NM_003099 /// NM_148955 /// NM_152826 /// XM_005254611	sorting nexin 1	2.72154	3.91208e-05
224025_PM_s_at	10533	ATG7	NM_001136031 /// NM_001144912 /// NM_006395 /// XM_006712931 /// XM_006712932 /// XM_00	autophagy related 7	2.72148	0.000404734
221759_PM_at	92579	G6PC3	NM_138387 /// NR_028581 /// NR_028582 /// XM_006722179 /// XM_011525473 /// XM_01152547	glucose 6 phosphatase, catalytic, 3	2.71752	0.000242175
229670_PM_at	92241	RCSD1	NM_052862 /// XM_005245605 /// XM_011510147	RCSD domain containing 1	2.71741	0.00184943
218538_PM_s_at	57380	MRS2	NM_001286264 /// NM_001286265 /// NM_001286266 /// NM_020662 /// NR_104423 /// XM_00524	MRS2 magnesium transporter	2.7174	0.000182021
219715_PM_s_at	55775	TDP1	NM_001008744 /// NM_018319 /// XM_005267847 /// XM_005267848 /// XM_006720197 /// XM_00	tyrosyl-DNA phosphodiesterase 1	2.71586	0.00267634
205196_PM_s_at	1174	AP1S1	NM_001283 /// NM_057089	adaptor-related protein complex 1 sigma 1 subunit	2.71536	1.19248e-05
226338_PM_at	55529	TMEM55A	NM_018710 /// XM_011517152	transmembrane protein 55A	2.71462	0.000991357
204853_PM_at	4999	ORC2	NM_006190 /// NR_033915 /// XM_006712555 /// XM_011511252 /// XM_011511253 /// XM_01151	origin recognition complex subunit 2	2.7143	1.37838e-05
238920_PM_at	11083	DIDO1	NM_001193369 /// NM_001193370 /// NM_022105 /// NM_033081 /// NM_080796 /// NM_080797 /	death inducer-obliterator 1	2.71363	0.000515262
215903_PM_s_at	23139	MAST2	NM_015112 /// XM_005270652 /// XM_005270654 /// XM_005270655 /// XM_005270656 /// XM_00	microtubule associated serine/threonine kinase 2	2.71297	0.000170883
232636_PM_at	139065	SLITRK4	NM_001184749 /// NM_001184750 /// NM_173078 /// XM_005262365 /// XM_011531265	SLIT and NTRK-like family, member 4	2.71221	0.0026118
203545_PM_at	79053	ALG8	NM_001007027 /// NM_001007028 /// NM_024079 /// XM_005274247 /// XM_011545251 /// XM_01	ALG8, alpha-1,3-glucosyltransferase	2.71109	0.00865118
217932_PM_at	51081	MRPS7	NM_015971	mitochondrial ribosomal protein S7	2.71099	0.000344755
208838_PM_at	55832	CAND1	NM_018448	cullin-associated and neddylation-dissociated 1	2.71087	0.000500984
205260_PM_s_at	97	ACYP1	NM_001107 /// NM_001302616 /// NM_001302617 /// NM_203488 /// NR_126393 /// NR_126394 /	acylphosphatase 1, erythrocyte (common) type	2.71067	0.00588265
219204_PM_s_at	63826	SRR	NM_001304803 /// NM_021947 /// XM_006721565 /// XM_006721566 /// XM_011523974 /// XM_01	serine racemase	2.70977	0.00134205
217972_PM_at	54927	CHCHD3	NM_017812 /// XM_011516363 /// XM_011516364 /// XM_011516365	coiled-coil-helix-coiled-coil-helix domain containing 3	2.70941	0.00507768
238034_PM_at	821	CANX	NM_001024649 /// NM_001746 /// XM_011534664 /// XM_011534665	calnexin	2.70862	0.0038936
215708_PM_s_at	5558	PRIM2	NM_000947 /// NM_001282487 /// NM_001282488 /// XM_011514728 /// XM_011514729 /// XM_01	primase, DNA, polypeptide 2 (58kDa)	2.70746	0.00452958
201231_PM_s_at	2023	ENO1	NM_001201483 /// NM_001428 /// XM_006710433	enolase 1, (alpha)	2.707	0.000681431
217649_PM_at	7763	ZFAND5	NM_001102420 /// NM_001102421 /// NM_001278243 /// NM_001278244 /// NM_001278245 /// NM	zinc finger, AN1-type domain 5	2.70692	0.0087507
210998_PM_s_at	3082	HGF	NM_000601 /// NM_001010931 /// NM_001010932 /// NM_001010933 /// NM_001010934 /// XM_00	hepatocyte growth factor (hepapoietin A; scatter factor)	2.70633	0.00441192
212836_PM_at	10714	POLD3	NM_006591 /// NR_046409 /// NR_046410 /// XM_005273716 /// XM_011544734	polymerase (DNA-directed), delta 3, accessory subunit	2.70494	2.85506e-05
200672_PM_x_at	6711	SPTBN1	NM_003128 /// NM_178313 /// XM_005264517 /// XM_005264518 /// XM_006712087	spectrin, beta, non-erythrocytic 1	2.70405	0.00382399
227724_PM_at	728190 /// 101060691	NUTM2A-AS1 /// NUTM2B-AS1	NR_024397 /// NR_120611 /// NR_120612 /// NR_120613	NUTM2A antisense RNA 1 /// NUTM2B antisense RNA 1	2.70358	0.00630421
202139_PM_at	8574	AKR7A2	NM_003689 /// XR_946785	aldo-keto reductase family 7, member A2	2.70357	0.00754154
210667_PM_s_at	8209 /// 102724023	C21orf33 /// LOC102724023	NM_004649 /// NM_198155 /// XM_005261184 /// XM_005261185 /// XM_006723901 /// XM_00672	chromosome 21 open reading frame 33 /// ES1 protein homolog, mitochondrial	2.70213	1.80558e-05
238624_PM_at	51701 /// 102724517	LOC102724517 /// NLK	NM_016231 /// XM_005257988 /// XM_011524888 /// XR_429936 /// XR_433359 /// XR_918280 /	uncharacterized LOC102724517 /// nemo-like kinase	2.70196	0.00691401
213485_PM_s_at	89845	ABCC10	NM_001198934 /// NM_033450 /// XM_011514974 /// XM_011514975 /// XM_011514976 /// XM_01	ATP binding cassette subfamily C member 10	2.69999	0.00883549
203565_PM_s_at	4331	MNAT1	NM_001177963 /// NM_002431 /// XM_005267687 /// XM_005267688 /// XM_011536795	MNAT CDK-activating kinase assembly factor 1	2.69957	0.00338205
204408_PM_at	27301	APEX2	NM_001271748 /// NM_014481	APEX nuclease (apurinic/apyrimidinic endonuclease) 2	2.69888	1.12556e-06
201896_PM_s_at	84722	PSRC1	NM_001005290 /// NM_001032290 /// NM_001032291 /// NM_032636 /// XM_005271283 /// XM_00	proline/serine-rich coiled-coil 1	2.69862	0.00080671
222530_PM_s_at	8195	MKKS	NM_018848 /// NM_170784 /// NR_072977	McKusick-Kaufman syndrome	2.69848	0.00149977
233656_PM_s_at	51542	VPS54	NM_001005739 /// NM_016516 /// XM_006712029 /// XM_011532903 /// XR_244939	vacuolar protein sorting 54 homolog (S, cerevisiae)	2.69819	0.00040471
220094_PM_s_at	63933	MCUR1	NM_001031713 /// NM_022102 /// XM_011514802	mitochondrial calcium uniporter regulator 1	2.69786	0.00854603
201619_PM_at	10935	PRDX3	NM_001302272 /// NM_006793 /// NM_014098 /// NR_126102 /// NR_126103 /// NR_126105 ///	peroxiredoxin 3	2.69706	0.00109852
219965_PM_s_at	79917	MAGIX	NM_001099680 /// NM_001099681 /// NM_001099682 /// NM_024859 /// XM_005278062 /// XM_00	MAGI family member, X-linked	2.69549	0.00474766
225603_PM_s_at	286144	TRIQK	NM_001171795 /// NM_001171796 /// NM_001171797 /// NM_001171798 /// NM_001171799 /// NM	triple QxxK/R motif containing	2.69292	0.000275313
48659_PM_at	60672	MIIP	NM_001025374 /// NM_021933 /// XM_005263487 /// XM_011541895 /// XM_011541896	migration and invasion inhibitory protein	2.69249	1.69676e-05
209276_PM_s_at	2745	GLRX	NM_001118890 /// NM_001243658 /// NM_001243659 /// NM_002064	glutaredoxin	2.69064	0.00307583
1555618_PM_s_at	10055	SAE1	NM_001145713 /// NM_001145714 /// NM_005500 /// NR_027280 /// XM_006722963 /// XM_00672	SUMO1 activating enzyme subunit 1	2.68968	0.00566628
204766_PM_s_at	4521	NUDT1	NM_002452 /// NM_198948 /// NM_198949 /// NM_198950 /// NM_198952 /// NM_198953 /// NM_	nudix hydrolase 1	2.68892	0.00354913
202800_PM_at	6507	SLC1A3	NM_001166695 /// NM_001166696 /// NM_001289939 /// NM_001289940 /// NM_004172 /// XM_00	solute carrier family 1 (glial high affinity glutamate transporter), member 3	2.68826	0.000483869
1555831_PM_s_at	10489	LRRC41	NM_006369 /// XM_005270376	leucine rich repeat containing 41	2.68588	0.000149689
214667_PM_s_at	9537	TP53I11	NM_001076787 /// NM_001258320 /// NM_001258321 /// NM_001258322 /// NM_001258323 /// NM	tumor protein p53 inducible protein 11	2.68442	0.000783562
202275_PM_at	2539	G6PD	NM_000402 /// NM_001042351 /// XM_005274657 /// XM_005274658 /// XM_011531132	glucose-6-phosphate dehydrogenase	2.68441	5.02072e-05
240369_PM_at	57217	TTC7A	NM_001288951 /// NM_001288953 /// NM_001288955 /// NM_020458 /// XM_005264439 /// XM_01	tetratricopeptide repeat domain 7A	2.68288	0.00837879
219819_PM_s_at	28957	MRPS28	NM_014018	mitochondrial ribosomal protein S28	2.68019	0.000170056
209998_PM_at	84720	PIGO	NM_001201484 /// NM_032634 /// NM_152850 /// XM_005251619 /// XM_011518056 /// XR_24251	phosphatidylinositol glycan anchor biosynthesis class O	2.6788	1.23759e-06
220985_PM_s_at	81790	RNF170	NM_001160223 /// NM_001160224 /// NM_001160225 /// NM_030954 /// NR_027668 /// NR_02766	ring finger protein 170	2.67693	0.0011639
223281_PM_s_at	1355	COX15	NM_004376 /// NM_078470 /// XM_005269539 /// XM_006717633 /// XM_006717634 /// XM_01153	cytochrome c oxidase assembly homolog 15 (yeast)	2.67642	0.00483362
200646_PM_s_at	4924	NUCB1	NM_006184	nucleobindin 1	2.67625	0.000103478
233140_PM_s_at	63894	VIPAS39	NM_001193314 /// NM_001193315 /// NM_001193316 /// NM_001193317 /// NM_022067 /// XM_01	VPS33B interacting protein, apical-basolateral polarity regulator, spe-39 homolog	2.67613	2.18409e-05
228412_PM_at	643072	LOC643072	NR_110587 /// NR_110588	uncharacterized LOC643072	2.67585	0.00354735
1555764_PM_s_at	26519	TIMM10	NM_012456	translocase of inner mitochondrial membrane 10 homolog (yeast)	2.67564	0.00189245
226175_PM_at	283237	TTC9C	NM_173810 /// XM_005273930 /// XM_005273931 /// XM_011544963 /// XR_247197	tetratricopeptide repeat domain 9C	2.67477	0.00076185
201482_PM_at	5768	QSOX1	NM_001004128 /// NM_002826	quiescin Q6 sulfhydryl oxidase 1	2.67375	0.00529536
219938_PM_s_at	9050	PSTPIP2	NM_024430 /// XM_011526253 /// XM_011526254 /// XM_011526255 /// XM_011526256 /// XM_01	proline-serine-threonine phosphatase interacting protein 2	2.67108	0.00134217
211370_PM_s_at	5607	MAP2K5	NM_001206804 /// NM_002757 /// NM_145160 /// NM_145161 /// NM_145162 /// XM_011521784 /	mitogen-activated protein kinase kinase 5	2.66778	1.81703e-06
231827_PM_at	84515	MCM8	NM_001281520 /// NM_001281521 /// NM_001281522 /// NM_032485 /// NM_182802 /// XM_01152	minichromosome maintenance 8 homologous recombination repair factor	2.66728	0.00125146
1559005_PM_s_at	54875	CNTLN	NM_001114395 /// NM_001286984 /// NM_001286985 /// NM_017738 /// XM_005251492 /// XM_00	centlein, centrosomal protein	2.66682	0.00313305
202785_PM_at	4701	NDUFA7	NM_005001 /// XR_246670	NADH dehydrogenase (ubiquinone) 1 alpha subcomplex, 7, 14,5kDa	2.66638	0.000204906
210046_PM_s_at	3418	IDH2	NM_001289910 /// NM_001290114 /// NM_002168	isocitrate dehydrogenase 2 (NADP+), mitochondrial	2.66617	0.00711511
225783_PM_at	140739	UBE2F	NM_001278305 /// NM_001278306 /// NM_001278307 /// NM_001278308 /// NM_080678 /// NR_10	ubiquitin-conjugating enzyme E2F (putative)	2.6659	0.00115911
201700_PM_at	896	CCND3	NM_001136017 /// NM_001136125 /// NM_001136126 /// NM_001287427 /// NM_001287434 /// NM	cyclin D3	2.66453	5.38018e-05
225908_PM_at	285148	IAH1	NM_001039613 /// XM_005246157 /// XR_426950 /// XR_426953 /// XR_922675 /// XR_922676 /	isoamyl acetate-hydrolyzing esterase 1 homolog	2.6643	5.81217e-06
220800_PM_s_at	29766	TMOD3	NM_014547	tropomodulin 3 (ubiquitous)	2.66372	0.00142232
218080_PM_x_at	11124	FAF1	NM_007051 /// NM_131917	Fas (TNFRSF6) associated factor 1	2.66264	0.00217671
214516_PM_at	8366	HIST1H4B	NM_003544	histone cluster 1, H4b	2.66185	0.00848134
224217_PM_s_at	11124	FAF1	NM_007051 /// NM_131917	Fas (TNFRSF6) associated factor 1	2.66069	0.00119684
211114_PM_x_at	8487	GEMIN2	NM_001009182 /// NM_001009183 /// NM_003616 /// XM_011537238	gem nuclear organelle associated protein 2	2.65981	0.00282243
219185_PM_at	23408	SIRT5	NM_001193267 /// NM_001242827 /// NM_012241 /// NM_031244 /// XM_005248967 /// XM_00524	sirtuin 5	2.65938	0.00278262
213670_PM_x_at	155400	NSUN5P1	NM_001039575 /// NM_001039576 /// NR_033322 /// NR_104013	NOP2/Sun domain family, member 5 pseudogene 1	2.65873	0.00217355
225614_PM_at	113174	SAAL1	NM_138421	serum amyloid A-like 1	2.65854	0.00260771
201339_PM_s_at	6342	SCP2	NM_001007098 /// NM_001007099 /// NM_001007100 /// NM_001007250 /// NM_001193599 /// NM	sterol carrier protein 2	2.6585	0.000910815
218300_PM_at	79447	PAGR1	NM_024516	PAXIP1 associated glutamate-rich protein 1	2.65765	0.000141162
203481_PM_at	55719	SLF2	NM_001136123 /// NM_001243770 /// NM_018121 /// NM_144592 /// XM_005269965 /// XM_00671	SMC5-SMC6 complex localization factor 2	2.65742	0.00469696
204208_PM_at	8732	RNGTT	NM_001286426 /// NM_001286428 /// NM_003800 /// XM_011536219 /// XR_942617	RNA guanylyltransferase and 5'-phosphatase	2.65472	5.85996e-05
229756_PM_at	100506299	ID2-AS1	NR_110153 /// NR_110154	ID2 antisense RNA 1 (head to head)	2.6547	7.57187e-06
204175_PM_at	51042	ZNF593	NM_015871	zinc finger protein 593	2.65271	0.00277167
1559094_PM_at	26268	FBXO9	NM_012347 /// NM_033480 /// NM_033481 /// XM_005248995 /// XM_005248996 /// XM_01151446	F-box protein 9	2.65232	0.00731216
225128_PM_at	143888	KDELC2	NM_153705 /// XM_011542621 /// XM_011542622 /// XM_011542623 /// XM_011542624	KDEL (Lys-Asp-Glu-Leu) containing 2	2.65205	0.00508982
213374_PM_x_at	26275	HIBCH	NM_014362 /// NM_198047 /// XM_011510953 /// XM_011510954 /// XR_922903	3-hydroxyisobutyryl-CoA hydrolase	2.64825	0.00113932
232065_PM_x_at	91687	CENPL	NM_001127181 /// NM_001171182 /// NM_033319	centromere protein L	2.6482	0.00726296
235113_PM_at	122769	LRR1	NM_152329 /// NM_203466 /// NM_203467 /// NR_037792 /// NR_037793	leucine rich repeat protein 1	2.64618	0.00388238
239413_PM_at	22995	CEP152	NM_001194998 /// NM_014985 /// XM_006720437 /// XM_011521373 /// XM_011521374 /// XM_01	centrosomal protein 152kDa	2.6461	0.00141776
235940_PM_at	84267	C9orf64	NM_032307 /// XM_005252271 /// XM_011519092	chromosome 9 open reading frame 64	2.64582	0.000161692
227114_PM_at	257160	RNF214	NM_001077239 /// NM_001278249 /// NM_207343 /// XR_947817	ring finger protein 214	2.64569	0.000101769
222411_PM_s_at	6747	SSR3	NM_001308197 /// NM_001308204 /// NM_001308205 /// NM_007107 /// XM_011513099	signal sequence receptor, gamma (translocon-associated protein gamma)	2.6454	0.000204544
227277_PM_at	92140	MTDH	NM_178812 /// XM_005251099 /// XM_011517367 /// XM_011517368 /// XM_011517369 /// XM_01	metadherin	2.64446	0.000234937
222763_PM_s_at	55339	WDR33	NM_001006622 /// NM_001006623 /// NM_018383 /// XM_005263697 /// XM_011511436	WD repeat domain 33	2.64398	0.00259133
1554894_PM_a_at	84105	PCBD2	NM_032151	pterin-4 alpha-carbinolamine dehydratase/dimerization cofactor of hepatocyte nuclear fa	2.64199	0.000832502
222464_PM_s_at	79892	MCMBP	NM_001256378 /// NM_001256379 /// NM_024834 /// XM_005270157 /// XM_011540170	minichromosome maintenance complex binding protein	2.6415	0.000532589
224944_PM_at	7112	TMPO	NM_001032283 /// NM_001032284 /// NM_001307975 /// NM_003276 /// XM_005269130 /// XM_00	thymopoietin	2.64128	0.0025389
220741_PM_s_at	27068	PPA2	NM_001034191 /// NM_001034192 /// NM_001034193 /// NM_006903 /// NM_176866 /// NM_17686	pyrophosphatase (inorganic) 2	2.64103	0.000798482
208967_PM_s_at	204	AK2	NM_001199199 /// NM_001625 /// NM_013411 /// NR_037591 /// NR_037592 /// XM_011540967 /	adenylate kinase 2	2.64076	0.00170555
201284_PM_s_at	327	APEH	NM_001640 /// XM_005265097 /// XM_005265098 /// XM_011533656 /// XM_011533657 /// XM_01	acylaminoacyl-peptide hydrolase	2.64072	9.05043e-05
222714_PM_s_at	51110	LACTB2	NM_016027	lactamase, beta 2	2.64051	0.000732664
205905_PM_s_at	4277 /// 100507436	MICA /// MICB	NM_000247 /// NM_001177519 /// NM_001289152 /// NM_001289153 /// NM_001289154 /// NM_00	MHC class I polypeptide-related sequence A /// MHC class I polypeptide-related sequence	2.64031	3.38923e-05
214431_PM_at	8833	GMPS	NM_003875 /// XM_011513263 /// XM_011513264	guanine monophosphate synthase	2.63971	0.00412193
202395_PM_at	4905	NSF	NM_006178 /// NR_040116 /// XM_011524863 /// XM_011546358 /// XM_011547488	N-ethylmaleimide-sensitive factor	2.63844	0.000207762
230811_PM_at	124045	SPATA33	NM_001271907 /// NM_001271908 /// NM_001271909 /// NM_001271910 /// NM_153025 /// NR_07	spermatogenesis associated 33	2.63792	0.00216036
218026_PM_at	28958	COA3	NM_001040431	cytochrome c oxidase assembly factor 3	2.63762	0.000881249
219238_PM_at	55650	PIGV	NM_001202554 /// NM_017837	phosphatidylinositol glycan anchor biosynthesis class V	2.63738	0.00172032
222388_PM_s_at	55737	VPS35	NM_018206 /// XM_005256045 /// XM_011523227	VPS35 retromer complex component	2.63729	1.42439e-05
222870_PM_s_at	10678	B3GNT2	NM_006577 /// NM_033252 /// XM_011532486	UDP-GlcNAc:betaGal beta-1,3-N-acetylglucosaminyltransferase 2	2.63511	3.79695e-05
218070_PM_s_at	29926	GMPPA	NM_013335 /// NM_205847 /// XM_005246483 /// XM_005246485 /// XM_005246486 /// XM_01151	GDP-mannose pyrophosphorylase A	2.63483	9.56524e-05
213357_PM_at	404672	GTF2H5	NM_207118	general transcription factor IIH subunit 5	2.63479	0.00172731
224877_PM_s_at	64969	MRPS5	NM_031902 /// XM_006712694 /// XR_922989	mitochondrial ribosomal protein S5	2.63284	0.00164345
202546_PM_at	8673	VAMP8	NM_003761	vesicle associated membrane protein 8	2.6313	0.0011585
204728_PM_s_at	11169	WDHD1	NM_001008396 /// NM_007086 /// XM_006720012 /// XM_011536373	WD repeat and HMG-box DNA binding protein 1	2.63127	0.00464581
225352_PM_at	7095	SEC62	NM_003262 /// XM_011513114	SEC62 homolog, preprotein translocation factor	2.63111	0.000223585
208818_PM_s_at	1312	COMT	NM_000754 /// NM_001135161 /// NM_001135162 /// NM_007310 /// XM_011529885 /// XM_01152	catechol-O-methyltransferase	2.63095	0.000434723
209384_PM_at	11212	PROSC	NM_007198	proline synthetase co-transcribed homolog (bacterial)	2.63003	1.08229e-05
218865_PM_at	64757	MARC1	NM_022746 /// XM_011509900 /// XM_011509901 /// XM_011509902 /// XM_011509903 /// XM_01	mitochondrial amidoxime reducing component 1	2.62958	0.000873231
1554385_PM_a_at	11240	PADI2	NM_007365 /// XM_011540549	peptidyl arginine deiminase, type II	2.62935	0.0054468
221588_PM_x_at	4329	ALDH6A1	NM_001278593 /// NM_001278594 /// NM_005589	aldehyde dehydrogenase 6 family, member A1	2.62905	0.00780365
203200_PM_s_at	4552	MTRR	NM_002454 /// NM_024010 /// XM_006714474 /// XM_011514043 /// XM_011514044 /// XM_01151	5-methyltetrahydrofolate-homocysteine methyltransferase reductase	2.62895	0.000131809
226569_PM_s_at	63922	CHTF18	NM_022092 /// XM_005255470 /// XM_005255471 /// XM_005255472 /// XM_011522572 /// XM_01	chromosome transmission fidelity factor 18	2.62822	0.00752508
218941_PM_at	26190	FBXW2	NM_012164 /// XM_005251910 /// XM_005251913 /// XM_006717049 /// XM_006717051 /// XM_01	F-box and WD repeat domain containing 2	2.62679	0.00227207
214437_PM_s_at	6472	SHMT2	NM_001166356 /// NM_001166357 /// NM_001166358 /// NM_001166359 /// NM_005412 /// NR_02	serine hydroxymethyltransferase 2 (mitochondrial)	2.62596	0.00462429
208907_PM_s_at	28973	MRPS18B	NM_014046 /// XM_005249030 /// XM_005272798 /// XM_005274944 /// XM_005275098 /// XM_00	mitochondrial ribosomal protein S18B	2.6252	0.000347188
235918_PM_x_at	79598	CEP97	NM_001303401 /// NM_024548 /// XM_006713743 /// XM_011513125 /// XM_011513126 /// XM_01	centrosomal protein 97kDa	2.62337	0.00153735
210365_PM_at	861 /// 100506403	LOC100506403 /// RUNX1	NM_001001890 /// NM_001122607 /// NM_001754 /// NR_073512 /// XM_005261068 /// XM_00526	uncharacterized LOC100506403 /// runt-related transcription factor 1	2.62332	0.00290778
204117_PM_at	5550	PREP	NM_002726 /// XM_005267044 /// XM_011535925	prolyl endopeptidase	2.62299	0.00115577
203912_PM_s_at	1774	DNASE1L1	NM_001009932 /// NM_001009933 /// NM_001009934 /// NM_001303620 /// NM_006730 /// XM_00	deoxyribonuclease I-like 1	2.62287	9.92768e-05
214545_PM_s_at	11212	PROSC	NM_007198	proline synthetase co-transcribed homolog (bacterial)	2.62265	0.00799769
223351_PM_at	55028	C17orf80	NM_001100621 /// NM_001100622 /// NM_001288770 /// NM_001288771 /// NM_017941 /// NR_11	chromosome 17 open reading frame 80	2.62256	8.26378e-06
202223_PM_at	3703	STT3A	NM_001278503 /// NM_001278504 /// NM_152713 /// XM_011542807 /// XM_011542808	STT3A, subunit of the oligosaccharyltransferase complex (catalytic)	2.62189	0.00271638
230131_PM_x_at	414	ARSD	NM_001669 /// NM_009589 /// XM_005274514 /// XM_005274515 /// XM_005274516	arylsulfatase D	2.62089	0.000327646
227525_PM_at	113263	GLCCI1	NM_138426	glucocorticoid induced 1	2.61992	0.00878322
212071_PM_s_at	6711	SPTBN1	NM_003128 /// NM_178313 /// XM_005264517 /// XM_005264518 /// XM_006712087	spectrin, beta, non-erythrocytic 1	2.61929	0.000155367
205642_PM_at	11064	CNTRL	NM_007018 /// XM_005251679 /// XM_006716940 /// XM_006716942 /// XM_006716944 /// XM_01	centriolin	2.61869	0.000278157
206440_PM_at	8825	LIN7A	NM_004664 /// XM_011538928	lin-7 homolog A (C, elegans)	2.61785	0.000877143
217007_PM_s_at	8751	ADAM15	NM_001261464 /// NM_001261465 /// NM_001261466 /// NM_003815 /// NM_207191 /// NM_20719	ADAM metallopeptidase domain 15	2.6164	0.000255912
217457_PM_s_at	5910	RAP1GDS1	NM_001100426 /// NM_001100427 /// NM_001100428 /// NM_001100429 /// NM_001100430 /// NM	RAP1, GTP-GDP dissociation stimulator 1	2.61626	0.00288181
223120_PM_at	2519	FUCA2	NM_032020	fucosidase, alpha-L- 2, plasma	2.61605	0.00218744
35776_PM_at	6453	ITSN1	NM_001001132 /// NM_003024 /// XM_005261026 /// XM_005261027 /// XM_005261031 /// XM_01	intersectin 1	2.61602	8.40829e-05
200769_PM_s_at	4144	MAT2A	NM_005911	methionine adenosyltransferase II, alpha	2.61602	0.000687469
216640_PM_s_at	10130	PDIA6	NM_001282704 /// NM_001282705 /// NM_001282706 /// NM_001282707 /// NM_005742 /// XM_01	protein disulfide isomerase family A, member 6	2.61426	0.00268427
218716_PM_x_at	25821	MTO1	NM_001123226 /// NM_012123 /// NM_133645 /// XM_006715444 /// XM_006715445 /// XM_00671	mitochondrial tRNA translation optimization 1	2.61131	0.000454725
205796_PM_at	55346	TCP11L1	NM_001145541 /// NM_018393 /// XM_011520204 /// XM_011520205 /// XM_011520206 /// XM_01	t-complex 11, testis-specific-like 1	2.60941	0.000720189
211150_PM_s_at	1737	DLAT	NM_001931 /// XM_011542647	dihydrolipoamide S-acetyltransferase	2.60934	0.000738021
218291_PM_at	28956	LAMTOR2	NM_001145264 /// NM_014017	late endosomal/lysosomal adaptor, MAPK and MTOR activator 2	2.60807	0.00114887
209943_PM_at	26235	FBXL4	NM_001278716 /// NM_012160 /// NR_103836 /// NR_103837 /// XM_005266930 /// XM_01153574	F-box and leucine-rich repeat protein 4	2.60739	0.00267286
244052_PM_at	84869	CBR4	NM_032783 /// XM_005263315 /// XM_005263316 /// XM_006714391 /// XM_006714392 /// XM_01	carbonyl reductase 4	2.60718	0.00129266
208010_PM_s_at	26191	PTPN22	NM_001193431 /// NM_001308297 /// NM_012411 /// NM_015967 /// XM_005270738 /// XM_01154	protein tyrosine phosphatase, non-receptor type 22 (lymphoid)	2.60672	0.00224168
204480_PM_s_at	79095	C9orf16	NM_024112 /// XM_011519004	chromosome 9 open reading frame 16	2.60418	9.68768e-05
235071_PM_at	116143	WDR92	NM_001256476 /// NM_138458 /// NR_046234	WD repeat domain 92	2.6037	0.000306803
214196_PM_s_at	1200	TPP1	NM_000391	tripeptidyl peptidase I	2.60362	0.000148663
220305_PM_at	57506	MAVS	NM_001206491 /// NM_020746 /// NR_037921	mitochondrial antiviral signaling protein	2.60293	0.000361881
232645_PM_at	153684	LOC153684	NR_015447	uncharacterized LOC153684	2.60275	7.36241e-05
227785_PM_at	10806	SDCCAG8	NM_006642 /// XM_005273013 /// XM_005273018 /// XM_005273021 /// XM_005273022 /// XM_00	serologically defined colon cancer antigen 8	2.60255	0.00275264
213842_PM_x_at	155400 /// 260294	NSUN5P1 /// NSUN5P2	NM_001039487 /// NM_001039575 /// NM_001039576 /// NM_148936 /// NM_148980 /// NR_03332	NOP2/Sun domain family, member 5 pseudogene 1 /// NOP2/Sun domain family, member 5 pseu	2.60163	0.00267638
222743_PM_s_at	54494	C11orf71	NM_001271562 /// NM_019021	chromosome 11 open reading frame 71	2.60102	0.000159933
229852_PM_at	64802	NMNAT1	NM_001297778 /// NM_001297779 /// NM_022787 /// XM_011541971	nicotinamide nucleotide adenylyltransferase 1	2.59908	0.00104262
226216_PM_at	3643	INSR	NM_000208 /// NM_001079817 /// XM_011527988 /// XM_011527989	insulin receptor	2.59812	0.00148781
217980_PM_s_at	54948	MRPL16	NM_017840 /// XM_011545118	mitochondrial ribosomal protein L16	2.59778	0.000521297
221531_PM_at	80349	WDR61	NM_001303247 /// NM_001303248 /// NM_025234 /// XM_011522094 /// XR_931918	WD repeat domain 61	2.59662	0.00105675
210465_PM_s_at	6619	SNAPC3	NM_001039697 /// NM_003084 /// XR_428427 /// XR_929315	small nuclear RNA activating complex polypeptide 3	2.59459	0.000204483
224430_PM_s_at	25821	MTO1	NM_001123226 /// NM_012123 /// NM_133645 /// XM_006715444 /// XM_006715445 /// XM_00671	mitochondrial tRNA translation optimization 1	2.59452	0.000133969
211762_PM_s_at	3838	KPNA2	NM_002266 /// XM_011524783	karyopherin alpha 2 (RAG cohort 1, importin alpha 1)	2.59448	0.00211781
224762_PM_at	347735	SERINC2	NM_001199037 /// NM_001199038 /// NM_001199039 /// NM_018565 /// NM_178865	serine incorporator 2	2.59431	0.000517646
226536_PM_at	286053	NSMCE2	NM_173685 /// XM_005250875 /// XM_005250876 /// XM_011516974 /// XM_011516975	NSE2/MMS21 homolog, SMC5-SMC6 complex SUMO ligase	2.59411	5.25632e-05
214383_PM_x_at	116138	KLHDC3	NM_001242872 /// NM_057161 /// NR_040101	kelch domain containing 3	2.59354	8.50278e-06
1553695_PM_a_at	79671	NLRX1	NM_001282143 /// NM_001282144 /// NM_001282358 /// NM_024618 /// NM_170722 /// XM_00527	NLR family member X1	2.5914	1.75561e-05
209426_PM_s_at	23600 /// 100534612	AMACR /// C1QTNF3-AMACR	NM_001167595 /// NM_001167596 /// NM_001167597 /// NM_001167598 /// NM_014324 /// NM_20	alpha-methylacyl-CoA racemase /// C1QTNF3-AMACR readthrough (NMD candidate)	2.59137	0.00343097
225592_PM_at	11270	NRM	NM_001270707 /// NM_001270708 /// NM_001270709 /// NM_001270710 /// NM_007243 /// NR_07	nurim (nuclear envelope membrane protein)	2.59118	2.20633e-05
228606_PM_at	255758	TCTEX1D2	NM_152773	Tctex1 domain containing 2	2.59039	0.0086628
201466_PM_s_at	3725	JUN	NM_002228	jun proto-oncogene	2.58868	6.97651e-05
225225_PM_at	729082	OIP5-AS1	NR_026757	OIP5 antisense RNA 1	2.58848	0.00162864
200743_PM_s_at	1200	TPP1	NM_000391	tripeptidyl peptidase I	2.58815	0.000168582
203466_PM_at	4358	MPV17	NM_002437 /// XM_005264326 /// XM_005264327 /// XM_006712021	MpV17 mitochondrial inner membrane protein	2.5867	8.06194e-05
201582_PM_at	10483	SEC23B	NM_001172745 /// NM_001172746 /// NM_006363 /// NM_032985 /// NM_032986	Sec23 homolog B, COPII coat complex component	2.58669	4.67823e-05
224675_PM_at	23184	MESDC2	NM_015154 /// NR_126327 /// NR_126328	mesoderm development candidate 2	2.58629	0.000439992
226355_PM_at	25886	POC1A	NM_001161580 /// NM_001161581 /// NM_015426 /// XM_011533560 /// XM_011533561 /// XM_01	POC1 centriolar protein A	2.58603	0.00377324
237502_PM_at	54675	CRLS1	NM_001127458 /// NM_019095 /// XM_005260737 /// XM_005260738 /// XM_006723579 /// XM_00	cardiolipin synthase 1	2.58507	0.00413783
224972_PM_at	140823	ROMO1	NM_080748	reactive oxygen species modulator 1	2.58489	0.000695939
203173_PM_s_at	57020	C16orf62	NM_001300743 /// NM_020314 /// XM_005255435 /// XM_006721065 /// XM_011545895 /// XM_01	chromosome 16 open reading frame 62	2.5845	0.000124915
221487_PM_s_at	2029	ENSA	NM_004436 /// NM_207042 /// NM_207043 /// NM_207044 /// NM_207045 /// NM_207046 /// NM_	endosulfine alpha	2.57928	0.000405926
210044_PM_s_at	4066	LYL1	NM_005583 /// XM_005259912 /// XM_006722752 /// XM_006722753 /// XM_011528015 /// XM_01	lymphoblastic leukemia associated hematopoiesis regulator 1	2.57883	2.13859e-07
215291_PM_at	57591	MKL1	NM_001282660 /// NM_001282661 /// NM_001282662 /// NM_020831 /// XM_005261691 /// XM_00	megakaryoblastic leukemia (translocation) 1	2.57881	0.00522385
200843_PM_s_at	2058	EPRS	NM_004446	glutamyl-prolyl-tRNA synthetase	2.57743	0.0013263
217499_PM_x_at	389537	OR7E38P	---	olfactory receptor, family 7, subfamily E, member 38 pseudogene	2.57672	0.000207227
203589_PM_s_at	7029	TFDP2	NM_001178138 /// NM_001178139 /// NM_001178140 /// NM_001178141 /// NM_001178142 /// NM	transcription factor Dp-2 (E2F dimerization partner 2)	2.57598	0.00031849
1553111_PM_a_at	89890	KBTBD6	NM_152903	kelch repeat and BTB (POZ) domain containing 6	2.57567	0.00307851
219032_PM_x_at	23596	OPN3	NM_001030011 /// NM_001030012 /// NM_014322	opsin 3	2.57497	0.000958192
235509_PM_at	137682	NDUFAF6	NM_152416 /// XM_005250789 /// XM_005250790 /// XM_005250791 /// XM_005250792 /// XM_00	NADH dehydrogenase (ubiquinone) complex I, assembly factor 6	2.57385	0.000975681
219193_PM_at	55100	WDR70	NM_018034 /// XM_005248318 /// XM_011514061	WD repeat domain 70	2.57366	0.000713408
221879_PM_at	91860	CALML4	NM_001031733 /// NM_001286694 /// NM_001286695 /// NM_033429 /// NR_104583	calmodulin-like 4	2.57292	0.000133174
225517_PM_at	54989	ZNF770	NM_014106 /// XM_011521744	zinc finger protein 770	2.57165	0.000547048
218973_PM_at	79631	EFTUD1	NM_001040610 /// NM_024580 /// XM_011521998 /// XM_011521999 /// XM_011522000 /// XR_93	elongation factor Tu GTP binding domain containing 1	2.57113	0.00112257
210506_PM_at	2529	FUT7	NM_004479	fucosyltransferase 7 (alpha (1,3) fucosyltransferase)	2.5706	0.00550833
201618_PM_x_at	8733	GPAA1	NM_003801	glycosylphosphatidylinositol anchor attachment 1	2.56922	1.89515e-05
218147_PM_s_at	55830	GLT8D1	NM_001010983 /// NM_001278280 /// NM_001278281 /// NM_018446 /// NM_152932	glycosyltransferase 8 domain containing 1	2.56821	0.000375324
209734_PM_at	3071	NCKAP1L	NM_001184976 /// NM_005337	NCK-associated protein 1-like	2.56801	1.0083e-06
232027_PM_at	23345	SYNE1	NM_001099267 /// NM_001134379 /// NM_015293 /// NM_033071 /// NM_133650 /// NM_182961 /	spectrin repeat containing, nuclear envelope 1	2.56739	0.00607226
227649_PM_s_at	23380	SRGAP2	NM_001042758 /// NM_001170637 /// NM_001300952 /// NM_015326 /// XM_005277510 /// XM_00	SLIT-ROBO Rho GTPase activating protein 2	2.56671	0.000257491
200932_PM_s_at	10540	DCTN2	NM_001261412 /// NM_001261413 /// NM_006400 /// XM_011537761 /// XR_944481	dynactin 2 (p50)	2.56586	7.22232e-05
230452_PM_at	400999	FLJ42351	NR_033871	uncharacterized LOC400999	2.56585	0.000668088
222770_PM_s_at	60558	GUF1	NM_021927 /// XM_005248122 /// XM_011513732 /// XM_011513733 /// XM_011513734	GUF1 homolog, GTPase	2.56549	0.000812542
208837_PM_at	23423	TMED3	NM_001301203 /// NM_007364 /// NR_125394	transmembrane p24 trafficking protein 3	2.56545	0.00053562
225537_PM_at	122553	TRAPPC6B	NM_001079537 /// NM_177452 /// XM_011536409	trafficking protein particle complex 6B	2.56529	0.000209107
237215_PM_s_at	7037	TFRC	NM_001128148 /// NM_001313965 /// NM_001313966 /// NM_003234 /// XM_011513112	transferrin receptor	2.56481	0.00813215
217894_PM_at	51133	KCTD3	NM_016121 /// XM_005273156 /// XM_005273158	potassium channel tetramerization domain containing 3	2.56442	0.00211122
227341_PM_at	222389	BEND7	NM_001100912 /// NM_152751 /// XM_005252402 /// XM_011519390 /// XM_011519391 /// XM_01	BEN domain containing 7	2.56353	0.00826807
224437_PM_s_at	51534	VTA1	NM_001286371 /// NM_001286372 /// NM_016485	vesicle (multivesicular body) trafficking 1	2.56336	0.000343558
200650_PM_s_at	3939	LDHA	NM_001135239 /// NM_001165414 /// NM_001165415 /// NM_001165416 /// NM_005566 /// NR_02	lactate dehydrogenase A	2.56266	0.000603773
222613_PM_at	57102	C12orf4	NM_001304811 /// NM_020374 /// XM_005253716 /// XM_006718992 /// XM_011520986	chromosome 12 open reading frame 4	2.56112	0.000381483
218185_PM_s_at	55156	ARMC1	NM_001286702 /// NM_018120 /// XM_005251264 /// XM_006716458	armadillo repeat containing 1	2.55819	0.00121517
219349_PM_s_at	55770	EXOC2	NM_018303 /// NR_073064	exocyst complex component 2	2.5579	0.00555128
204354_PM_at	25913	POT1	NM_001042594 /// NM_015450 /// NR_003102 /// NR_003103 /// NR_003104 /// XM_006715917 /	protection of telomeres 1	2.55601	0.000424342
240574_PM_at	100289274	DNAJC3-AS1	NR_132117 /// XR_109147 /// XR_172013	DNAJC3 antisense RNA 1 (head to head)	2.55583	0.00175324
224333_PM_s_at	64969	MRPS5	NM_031902 /// XM_006712694 /// XR_922989	mitochondrial ribosomal protein S5	2.55573	0.00115024
201144_PM_s_at	1965	EIF2S1	NM_004094	eukaryotic translation initiation factor 2, subunit 1 alpha, 35kDa	2.55479	0.00352419
202850_PM_at	5825	ABCD3	NM_001122674 /// NM_002858 /// XM_005271089 /// XM_006710802 /// XM_011541877	ATP binding cassette subfamily D member 3	2.5523	0.00023424
1555976_PM_s_at	10627	MYL12A	NM_001303047 /// NM_001303048 /// NM_001303049 /// NM_006471 /// XM_005258078	myosin light chain 12A	2.55201	5.9231e-05
209303_PM_at	4724	NDUFS4	NM_002495 /// XM_005248525 /// XM_011543414 /// XM_011543415	NADH dehydrogenase (ubiquinone) Fe-S protein 4, 18kDa (NADH-coenzyme Q reductase)	2.55098	0.000102717
208793_PM_x_at	6597	SMARCA4	NM_001128844 /// NM_001128845 /// NM_001128846 /// NM_001128847 /// NM_001128848 /// NM	SWI/SNF related, matrix associated, actin dependent regulator of chromatin, subfamily a	2.55051	7.71575e-05
209397_PM_at	4200	ME2	NM_001168335 /// NM_002396 /// XR_935223	malic enzyme 2, NAD(+)-dependent, mitochondrial	2.54952	0.00534859
223004_PM_s_at	51300	TIMMDC1	NM_016589	translocase of inner mitochondrial membrane domain containing 1	2.54836	0.000962388
226031_PM_at	55610	VPS50	NM_001257998 /// NM_017667 /// NM_024553 /// XM_011516395 /// XM_011516396 /// XR_92748	VPS50 EARP/GARPII complex subunit	2.54792	0.000375651
208799_PM_at	5693	PSMB5	NM_001130725 /// NM_001144932 /// NM_002797 /// XM_005267871	proteasome subunit beta 5	2.547	7.9858e-07
1554575_PM_a_at	10380	BPNT1	NM_001286149 /// NM_001286150 /// NM_001286151 /// NM_006085 /// XM_005272998 /// XM_00	3'(2'), 5'-bisphosphate nucleotidase 1	2.54578	1.63895e-05
203594_PM_at	8634	RTCA	NM_001130841 /// NM_003729 /// XM_005271298 /// XM_005271299	RNA 3'-terminal phosphate cyclase	2.54441	5.8313e-05
1560316_PM_s_at	113263	GLCCI1	NM_138426	glucocorticoid induced 1	2.54408	0.00807309
201570_PM_at	25813	SAMM50	NM_015380	SAMM50 sorting and assembly machinery component	2.54398	9.99121e-05
224356_PM_x_at	64231	MS4A6A	NM_001247999 /// NM_022349 /// NM_152851 /// NM_152852 /// XM_005274177 /// XM_00527417	membrane-spanning 4-domains, subfamily A, member 6A	2.54356	0.00025598
232353_PM_s_at	51657	STYXL1	NM_016086 /// XM_011516292 /// XM_011516293 /// XM_011516294 /// XM_011516295 /// XM_01	serine/threonine/tyrosine interacting-like 1	2.5432	0.000536725
202017_PM_at	2052	EPHX1	NM_000120 /// NM_001136018 /// NM_001291163	epoxide hydrolase 1, microsomal (xenobiotic)	2.54309	0.000377217
236321_PM_at	285550	FAM200B	NM_001145191	family with sequence similarity 200, member B	2.5415	0.00177277
208906_PM_at	26580 /// 100534595	BSCL2 /// HNRNPUL2-BSCL2	NM_001122955 /// NM_001130702 /// NM_032667 /// NR_037946 /// NR_037948 /// NR_037949	Berardinelli-Seip congenital lipodystrophy 2 (seipin) /// HNRNPUL2-BSCL2 readthrough (N	2.54148	0.000959968
225253_PM_s_at	55798 /// 339175	METTL2A /// METTL2B	NM_001005372 /// NM_018396 /// NM_181725	methyltransferase like 2A /// methyltransferase like 2B	2.54007	0.00206544
227214_PM_at	57120	GOPC	NM_001017408 /// NM_020399	golgi-associated PDZ and coiled-coil motif containing	2.53995	0.00488845
227019_PM_at	400793	C1orf226	NM_001085375 /// NM_001135240	chromosome 1 open reading frame 226	2.53816	0.00162443
200683_PM_s_at	7332	UBE2L3	NM_001256355 /// NM_001256356 /// NM_003347 /// NM_198157 /// NR_028436 /// NR_046082	ubiquitin conjugating enzyme E2L 3	2.53806	4.86183e-05
223440_PM_at	80262	C16orf70	NM_025187 /// XM_005256177 /// XM_005256178 /// XM_006721284 /// XM_011523350 /// XM_01	chromosome 16 open reading frame 70	2.53746	0.000538051
224522_PM_s_at	79877	DCAKD	NM_001128631 /// NM_001288654 /// NM_001288655 /// NM_024819 /// XM_005257688 /// XM_00	dephospho-CoA kinase domain containing	2.53487	0.00163705
1569867_PM_at	197342	EME2	NM_001010865 /// NM_001257370	essential meiotic structure-specific endonuclease subunit 2	2.53487	3.06542e-05
209514_PM_s_at	5873	RAB27A	NM_004580 /// NM_183234 /// NM_183235 /// NM_183236 /// XM_005254576 /// XM_011521852 /	RAB27A, member RAS oncogene family	2.53483	0.000991241
212145_PM_at	23107	MRPS27	NM_001286748 /// NM_001286751 /// NM_015084	mitochondrial ribosomal protein S27	2.53359	0.000569647
227488_PM_at	84848 /// 574506	MIR503 /// MIR503HG	NM_032762 /// NR_024607 /// NR_030228	microRNA 503 /// MIR503 host gene	2.53241	0.00492675
223922_PM_x_at	64231	MS4A6A	NM_001247999 /// NM_022349 /// NM_152851 /// NM_152852 /// XM_005274177 /// XM_00527417	membrane-spanning 4-domains, subfamily A, member 6A	2.53198	0.000130008
1558487_PM_a_at	222068	TMED4	NM_001303058 /// NM_001303059 /// NM_001303060 /// NM_001303061 /// NM_001303062 /// NM	transmembrane p24 trafficking protein 4	2.5315	3.38831e-05
213897_PM_s_at	6150 /// 102724828	LOC102724828 /// MRPL23	NM_021134 /// XM_006718271 /// XM_006724896 /// XM_011520273 /// XM_011520274 /// XM_01	39S ribosomal protein L23, mitochondrial-like /// mitochondrial ribosomal protein L23	2.53126	0.00151481
217970_PM_s_at	57472	CNOT6	NM_001303241 /// NM_015455 /// XM_005265953 /// XM_011534605 /// XM_011534606 /// XM_01	CCR4-NOT transcription complex subunit 6	2.53125	0.00442807
222631_PM_at	55300	PI4K2B	NM_018323 /// XM_005248174 /// XM_005248175 /// XM_011513855	phosphatidylinositol 4-kinase type 2 beta	2.52911	0.00247985
227165_PM_at	221150	SKA3	NM_001166017 /// NM_145061 /// XM_005266288 /// XM_011534994	spindle and kinetochore associated complex subunit 3	2.5291	0.00275778
219649_PM_at	29929	ALG6	NM_013339	ALG6, alpha-1,3-glucosyltransferase	2.52858	0.000453589
204459_PM_at	1478	CSTF2	NM_001306206 /// NM_001306209 /// NM_001325 /// XM_011530873 /// XM_011530874	cleavage stimulation factor, 3' pre-RNA, subunit 2	2.52809	0.000175001
218728_PM_s_at	29097	CNIH4	NM_001277197 /// NM_001277198 /// NM_001277199 /// NM_001277200 /// NM_014184 /// NR_10	cornichon family AMPA receptor auxiliary protein 4	2.5269	0.00122356
213460_PM_x_at	155400 /// 260294	NSUN5P1 /// NSUN5P2	NM_001039487 /// NM_001039575 /// NM_001039576 /// NM_148936 /// NM_148980 /// NR_03332	NOP2/Sun domain family, member 5 pseudogene 1 /// NOP2/Sun domain family, member 5 pseu	2.52683	0.00226052
230326_PM_s_at	51501	C11orf73	NM_016401 /// NR_024596 /// NR_024597 /// NR_024598 /// XM_011545097 /// XR_949963	chromosome 11 open reading frame 73	2.52559	0.00342864
214507_PM_s_at	23404	EXOSC2	NM_001282708 /// NM_001282709 /// NM_014285 /// NR_104230 /// XM_005272176 /// XM_00671	exosome component 2	2.52459	0.000734769
222909_PM_s_at	9530	BAG4	NM_001204878 /// NM_004874	BCL2-associated athanogene 4	2.52449	0.00248796
219146_PM_at	79736	TEFM	NM_024683 /// XM_006722084	transcription elongation factor, mitochondrial	2.52407	0.00188459
203714_PM_s_at	6905	TBCE	NM_001079515 /// NM_001287801 /// NM_001287802 /// NM_003193	tubulin folding cofactor E	2.52149	0.00131321
212604_PM_at	10240	MRPS31	NM_005830 /// XM_011534866	mitochondrial ribosomal protein S31	2.52129	4.17714e-05
209796_PM_s_at	10330	CNPY2	NM_001190991 /// NM_014255	canopy FGF signaling regulator 2	2.52066	0.00204037
202736_PM_s_at	25804	LSM4	NM_001252129 /// NM_012321	LSM4 homolog, U6 small nuclear RNA and mRNA degradation associated	2.52039	0.00278052
223404_PM_s_at	81627	TRMT1L	NM_001202423 /// NM_030934 /// XM_011510027 /// XM_011510028	tRNA methyltransferase 1 like	2.52022	0.00545018
222511_PM_x_at	11124	FAF1	NM_007051 /// NM_131917	Fas (TNFRSF6) associated factor 1	2.52005	0.0016192
209054_PM_s_at	7468	WHSC1	NM_001042424 /// NM_007331 /// NM_014919 /// NM_133330 /// NM_133331 /// NM_133332 ///	Wolf-Hirschhorn syndrome candidate 1	2.5198	0.00436516
216981_PM_x_at	6693 /// 105369261	LOC105369261 /// SPN	NM_001030288 /// NM_003123 /// XM_011508597	leukosialin /// sialophorin	2.51971	0.00239802
218977_PM_s_at	54952	TRNAU1AP	NM_017846 /// NR_003109	tRNA selenocysteine 1 associated protein 1	2.51835	8.8206e-05
226789_PM_at	133418	EMB	NM_198449 /// XM_011543146	embigin	2.51655	0.000470548
229099_PM_at	790955	UQCC3	NM_001085372	ubiquinol-cytochrome c reductase complex assembly factor 3	2.51642	0.00313558
212739_PM_s_at	4833	NME4	NM_001286433 /// NM_001286435 /// NM_001286436 /// NM_001286438 /// NM_001286439 /// NM	NME/NM23 nucleoside diphosphate kinase 4	2.51472	0.00130424
201968_PM_s_at	5236	PGM1	NM_001172818 /// NM_001172819 /// NM_002633	phosphoglucomutase 1	2.51374	5.96668e-05
200978_PM_at	4190	MDH1	NM_001199111 /// NM_001199112 /// NM_001316374 /// NM_005917	malate dehydrogenase 1	2.51298	0.00100798
201118_PM_at	5226	PGD	NM_001304451 /// NM_001304452 /// NM_002631	phosphogluconate dehydrogenase	2.51284	0.000285729
212714_PM_at	113251	LARP4	NM_001170803 /// NM_001170804 /// NM_001170808 /// NM_052879 /// NM_199188 /// NM_19919	La ribonucleoprotein domain family, member 4	2.51152	0.00176049
209817_PM_at	5532	PPP3CB	NM_001142353 /// NM_001142354 /// NM_001289968 /// NM_001289969 /// NM_021132 /// XM_00	protein phosphatase 3, catalytic subunit, beta isozyme	2.51022	2.13301e-05
210561_PM_s_at	26118	WSB1	NM_015626 /// NM_134264 /// NM_134265 /// XM_005257963 /// XM_011524605	WD repeat and SOCS box containing 1	2.51012	0.00135277
218435_PM_at	29103	DNAJC15	NM_013238	DnaJ (Hsp40) homolog, subfamily C, member 15	2.50954	0.0040136
221041_PM_s_at	26503	SLC17A5	NM_012434 /// XM_005248710 /// XM_005248711 /// XM_011535750 /// XM_011535751	solute carrier family 17 (acidic sugar transporter), member 5	2.50704	0.00117877
239856_PM_at	105374937	LOC105374937	XR_926497 /// XR_954269	uncharacterized LOC105374937	2.50695	0.00714611
205715_PM_at	683	BST1	NM_004334 /// XM_005248184 /// XM_005248185 /// XM_005248186 /// XM_011513878 /// XM_01	bone marrow stromal cell antigen 1	2.50295	0.00158075
209279_PM_s_at	50814	NSDHL	NM_001129765 /// NM_015922 /// XM_011531178	NAD(P) dependent steroid dehydrogenase-like	2.50286	0.000269028
203242_PM_s_at	10611	PDLIM5	NM_001011513 /// NM_001011515 /// NM_001011516 /// NM_001256425 /// NM_001256426 /// NM	PDZ and LIM domain 5	2.50268	0.000692305
225609_PM_at	2936	GSR	NM_000637 /// NM_001195102 /// NM_001195103 /// NM_001195104	glutathione reductase	2.50186	0.000447463
222757_PM_s_at	51776	ZAK	NM_016653 /// NM_133646 /// XM_005246640	sterile alpha motif and leucine zipper containing kinase AZK	2.50136	2.29274e-06
44654_PM_at	92579	G6PC3	NM_138387 /// NR_028581 /// NR_028582 /// XM_006722179 /// XM_011525473 /// XM_01152547	glucose 6 phosphatase, catalytic, 3	2.50091	0.000697145
203517_PM_at	10651	MTX2	NM_001006635 /// NM_006554 /// NR_027850 /// XM_011510497 /// XM_011510498	metaxin 2	2.50089	0.00169479
212320_PM_at	203068	TUBB	NM_001293212 /// NM_001293213 /// NM_001293214 /// NM_001293215 /// NM_001293216 /// NM	tubulin, beta class I	2.50079	0.00261762
212167_PM_s_at	6598	SMARCB1	NM_001007468 /// NM_003073 /// XM_011530345 /// XM_011530346 /// XM_011546908 /// XM_01	SWI/SNF related, matrix associated, actin dependent regulator of chromatin, subfamily b	2.49921	0.00518621
223108_PM_s_at	51538	ZCCHC17	NM_001282566 /// NM_001282567 /// NM_001282568 /// NM_001282569 /// NM_001282570 /// NM	zinc finger, CCHC domain containing 17	2.49888	6.27741e-05
215235_PM_at	6709	SPTAN1	NM_001130438 /// NM_001195532 /// NM_003127 /// XM_006717245 /// XM_006717246 /// XM_00	spectrin, alpha, non-erythrocytic 1	2.49822	0.000217926
232033_PM_at	57695	USP37	NM_020935 /// XM_005246720 /// XM_005246721 /// XM_005246722 /// XM_005246724 /// XM_01	ubiquitin specific peptidase 37	2.49817	0.000183176
221002_PM_s_at	81619	TSPAN14	NM_001128309 /// NM_030927 /// XM_006717992 /// XM_011540218 /// XM_011540219 /// XM_01	tetraspanin 14	2.49743	0.000102083
204001_PM_at	6619	SNAPC3	NM_001039697 /// NM_003084 /// XR_428427 /// XR_929315	small nuclear RNA activating complex polypeptide 3	2.49634	7.90541e-05
223280_PM_x_at	64231	MS4A6A	NM_001247999 /// NM_022349 /// NM_152851 /// NM_152852 /// XM_005274177 /// XM_00527417	membrane-spanning 4-domains, subfamily A, member 6A	2.49622	0.00028012
223489_PM_x_at	51010	EXOSC3	NM_001002269 /// NM_016042	exosome component 3	2.49503	0.000485312
213693_PM_s_at	4582	MUC1	NM_001018016 /// NM_001018017 /// NM_001018021 /// NM_001044390 /// NM_001044391 /// NM	mucin 1, cell surface associated	2.49466	0.000228188
227606_PM_s_at	57559	STAMBPL1	NM_020799 /// XM_006717928 /// XM_006717929 /// XM_006717930 /// XM_011539983 /// XM_01	STAM binding protein-like 1	2.49318	0.00547947
235572_PM_at	147841	SPC24	NM_001317031 /// NM_001317032 /// NM_001317033 /// NM_182513 /// XM_005259753 /// XM_01	SPC24, NDC80 kinetochore complex component	2.4908	0.000445766
203711_PM_s_at	26275	HIBCH	NM_014362 /// NM_198047 /// XM_011510953 /// XM_011510954 /// XR_922903	3-hydroxyisobutyryl-CoA hydrolase	2.4894	0.000274949
205965_PM_at	10538	BATF	NM_006399	basic leucine zipper transcription factor, ATF-like	2.48914	0.00104408
201956_PM_s_at	8443	GNPAT	NM_001316350 /// NM_014236 /// XM_005273313 /// XM_005273314 /// XM_011544303 /// XM_01	glyceronephosphate O-acyltransferase	2.48908	0.000362618
217787_PM_s_at	2590	GALNT2	NM_001291866 /// NM_004481 /// NR_120373 /// XM_011544154 /// XM_011544155	polypeptide N-acetylgalactosaminyltransferase 2	2.48833	0.00149657
229090_PM_at	220930 /// 101929946	ZEB1-AS1 /// ZEB1-AS1	NR_024284 /// XR_930800 /// XR_930801 /// XR_959373 /// XR_959374	ZEB1 antisense RNA 1 /// ZEB1 antisense RNA 1	2.48798	0.0039503
224879_PM_at	90871	TMEM261	NM_033428 /// XM_011518062	transmembrane protein 261	2.4877	0.00532478
201569_PM_s_at	25813	SAMM50	NM_015380	SAMM50 sorting and assembly machinery component	2.48765	0.000797923
227780_PM_s_at	641700	ECSCR	NM_001077693 /// NM_001293739 /// NR_121659	endothelial cell surface expressed chemotaxis and apoptosis regulator	2.48735	0.00507452
1559822_PM_s_at	92140	MTDH	NM_178812 /// XM_005251099 /// XM_011517367 /// XM_011517368 /// XM_011517369 /// XM_01	metadherin	2.48658	0.000868285
218383_PM_at	54930	HAUS4	NM_001166269 /// NM_001166270 /// NM_017815	HAUS augmin like complex subunit 4	2.48582	0.00145221
222519_PM_s_at	55081	IFT57	NM_018010	intraflagellar transport 57	2.48562	0.0037747
209052_PM_s_at	7468	WHSC1	NM_001042424 /// NM_007331 /// NM_014919 /// NM_133330 /// NM_133331 /// NM_133332 ///	Wolf-Hirschhorn syndrome candidate 1	2.48525	0.00332287
235512_PM_at	8814	CDKL1	NM_001282236 /// NM_004196 /// XM_005268157 /// XM_005268159 /// XM_005268160 /// XM_01	cyclin-dependent kinase-like 1 (CDC2-related kinase)	2.48438	0.00140075
219215_PM_s_at	55630	SLC39A4	NM_001280557 /// NM_017767 /// NM_130849 /// XM_006716599 /// XM_011517153	solute carrier family 39 (zinc transporter), member 4	2.48417	0.000578875
214100_PM_x_at	155400	NSUN5P1	NM_001039575 /// NM_001039576 /// NR_033322 /// NR_104013	NOP2/Sun domain family, member 5 pseudogene 1	2.48311	0.00629061
236104_PM_at	92906	HNRNPLL	NM_001142650 /// NM_138394 /// XM_005264639 /// XM_005264640 /// XM_011533165 /// XM_01	heterogeneous nuclear ribonucleoprotein L-like	2.48298	1.86492e-05
223077_PM_at	29766	TMOD3	NM_014547	tropomodulin 3 (ubiquitous)	2.48279	0.00426114
203401_PM_at	5634	PRPS2	NM_001039091 /// NM_002765	phosphoribosyl pyrophosphate synthetase 2	2.48159	0.00871866
212037_PM_at	5411	PNN	NM_002687	pinin, desmosome associated protein	2.48147	0.000493471
204067_PM_at	6821	SUOX	NM_000456 /// NM_001032386 /// NM_001032387 /// XM_005269112	sulfite oxidase	2.48076	6.91841e-05
212299_PM_at	91754	NEK9	NM_033116 /// XM_005268208 /// XM_005268209	NIMA-related kinase 9	2.47962	0.00516353
209950_PM_s_at	50853	VILL	NM_015873 /// XM_005265191 /// XM_005265192 /// XM_006713184 /// XM_011533770 /// XM_01	villin-like	2.47951	6.79994e-07
203064_PM_s_at	3607	FOXK2	NM_004514 /// NM_181430 /// NM_181431 /// XM_011523573 /// XR_933935	forkhead box K2	2.47923	9.3029e-06
208726_PM_s_at	8894	EIF2S2	NM_001316363 /// NM_001316364 /// NM_003908 /// XM_005260605	eukaryotic translation initiation factor 2, subunit 2 beta, 38kDa	2.479	0.000417082
226238_PM_at	84693	MCEE	NM_032601 /// XM_005264613 /// XR_939729	methylmalonyl CoA epimerase	2.47883	0.000215328
222644_PM_s_at	79709	COLGALT1	NM_024656 /// XM_005260080 /// XM_011528297 /// XM_011528298 /// XM_011528299	collagen beta(1-O)galactosyltransferase 1	2.47823	0.000142989
216835_PM_s_at	1796	DOK1	NM_001197260 /// NM_001381 /// XM_011532669 /// XM_011532670	docking protein 1	2.47821	2.45926e-05
200661_PM_at	5476	CTSA	NM_000308 /// NM_001127695 /// NM_001167594 /// NR_133656	cathepsin A	2.47764	6.02005e-05
204826_PM_at	899	CCNF	NM_001761	cyclin F	2.4774	0.00138017
230847_PM_at	56897	WRNIP1	NM_020135 /// NM_130395 /// XM_005249232 /// XM_005249234	Werner helicase interacting protein 1	2.47731	0.00841995
233589_PM_x_at	54863	TOR4A	NM_017723	torsin family 4, member A	2.47572	4.89438e-06
228930_PM_at	100505616	SNHG21	NR_110096 /// NR_110097 /// NR_110098 /// NR_110099 /// NR_110100	small nucleolar RNA host gene 21	2.4743	0.00180066
229333_PM_at	8833	GMPS	NM_003875 /// XM_011513263 /// XM_011513264	guanine monophosphate synthase	2.47386	0.00171903
216804_PM_s_at	10611	PDLIM5	NM_001011513 /// NM_001011515 /// NM_001011516 /// NM_001256425 /// NM_001256426 /// NM	PDZ and LIM domain 5	2.47234	0.00039618
201931_PM_at	2108	ETFA	NM_000126 /// NM_001127716 /// XR_931766	electron-transfer-flavoprotein, alpha polypeptide	2.47222	0.00308565
202432_PM_at	5532	PPP3CB	NM_001142353 /// NM_001142354 /// NM_001289968 /// NM_001289969 /// NM_021132 /// XM_00	protein phosphatase 3, catalytic subunit, beta isozyme	2.47155	0.000128857
230122_PM_at	8028	MLLT10	NM_001009569 /// NM_001195626 /// NM_001195627 /// NM_001195628 /// NM_001195630 /// NM	myeloid/lymphoid or mixed-lineage leukemia; translocated to, 10	2.47005	9.74542e-05
221532_PM_s_at	80349	WDR61	NM_001303247 /// NM_001303248 /// NM_025234 /// XM_011522094 /// XR_931918	WD repeat domain 61	2.46903	0.00198863
212175_PM_s_at	204	AK2	NM_001199199 /// NM_001625 /// NM_013411 /// NR_037591 /// NR_037592 /// XM_011540967 /	adenylate kinase 2	2.46824	0.00324837
239930_PM_at	2590	GALNT2	NM_001291866 /// NM_004481 /// NR_120373 /// XM_011544154 /// XM_011544155	polypeptide N-acetylgalactosaminyltransferase 2	2.46722	0.000535507
223991_PM_s_at	2590	GALNT2	NM_001291866 /// NM_004481 /// NR_120373 /// XM_011544154 /// XM_011544155	polypeptide N-acetylgalactosaminyltransferase 2	2.46642	1.32827e-05
202943_PM_s_at	4668	NAGA	NM_000262 /// XM_005261615 /// XM_005261616	N-acetylgalactosaminidase, alpha-	2.46635	6.91493e-06
203584_PM_at	9694	EMC2	NM_014673	ER membrane protein complex subunit 2	2.4651	0.000593413
227988_PM_s_at	23230	VPS13A	NM_001018037 /// NM_001018038 /// NM_015186 /// NM_033305 /// XR_242579 /// XR_242580 /	vacuolar protein sorting 13 homolog A (S, cerevisiae)	2.46498	0.000617118
200687_PM_s_at	23450	SF3B3	NM_012426	splicing factor 3b subunit 3	2.46485	0.000522559
227905_PM_s_at	64343	AZI2	NM_001134432 /// NM_001134433 /// NM_001271650 /// NM_022461 /// XM_005265392 /// XM_00	5-azacytidine induced 2	2.46427	0.000498318
233334_PM_x_at	79008 /// 548593 /// 100526830 /// 100526831 /// 105369236	LOC105369236 /// SLX1A /// SLX1A-SULT1A3 /// SLX1B /// SLX1B-SULT1A4	NM_001014999 /// NM_001015000 /// NM_024044 /// NM_178044 /// NR_037608 /// NR_037609 /	structure-specific endonuclease subunit SLX1-like /// SLX1 homolog A, structure-specifi	2.46422	0.000319269
218163_PM_at	28985	MCTS1	NM_001137554 /// NM_014060 /// XR_938549	malignant T-cell amplified sequence 1	2.46398	0.000809615
212792_PM_at	23333	DPY19L1	NM_015283 /// XM_011515245 /// XM_011515246	dpy-19-like 1 (C, elegans)	2.46283	0.00258742
217634_PM_at	645954	SVILP1	NR_036438	supervillin pseudogene 1	2.46254	0.000520488
231862_PM_at	23468	CBX5	NM_001127321 /// NM_001127322 /// NM_012117	chromobox homolog 5	2.46236	0.000891558
208674_PM_x_at	1650	DDOST	NM_005216	dolichyl-diphosphooligosaccharide--protein glycosyltransferase subunit (non-catalytic)	2.46159	0.000182257
202772_PM_at	3155	HMGCL	NM_000191 /// NM_001166059	3-hydroxymethyl-3-methylglutaryl-CoA lyase	2.46115	1.38173e-06
210837_PM_s_at	5144	PDE4D	NM_001104631 /// NM_001165899 /// NM_001197218 /// NM_001197219 /// NM_001197220 /// NM	phosphodiesterase 4D, cAMP-specific	2.4597	0.00693237
224643_PM_at	133619	PRRC1	NM_001286808 /// NM_130809 /// XM_006714529	proline-rich coiled-coil 1	2.45946	0.00020158
221573_PM_at	79020	C7orf25	NM_001099858 /// NM_024054 /// XM_005249844 /// XM_011515517	chromosome 7 open reading frame 25	2.45893	0.000209438
238347_PM_at	124565	SLC38A10	NM_001037984 /// NM_138570 /// XM_005257019 /// XM_011524288 /// XM_011524289 /// XM_01	solute carrier family 38, member 10	2.45842	0.000637048
212317_PM_at	23534	TNPO3	NM_001191028 /// NM_012470 /// NR_034053 /// XM_011515989	transportin 3	2.45694	0.000132005
238518_PM_x_at	132158	GLYCTK	NM_001144951 /// NM_145262 /// NR_026699 /// NR_026700 /// NR_026701 /// NR_026702 ///	glycerate kinase	2.45558	0.00023716
225411_PM_at	84910	TMEM87B	NM_032824 /// XM_005263827 /// XM_006712807 /// XR_923049	transmembrane protein 87B	2.45551	0.000545624
201157_PM_s_at	4836	NMT1	NM_021079 /// XM_011524858	N-myristoyltransferase 1	2.45413	4.49475e-06
1559591_PM_s_at	55349	CHDH	NM_018397 /// XM_006713250 /// XM_006713251 /// XM_006713252 /// XM_011533938 /// XM_01	choline dehydrogenase	2.45292	0.00181611
228330_PM_at	221302	ZUFSP	NM_145062 /// XM_011535565 /// XM_011535566 /// XM_011535567 /// XM_011535568	zinc finger with UFM1-specific peptidase domain	2.45232	0.00122695
218953_PM_s_at	78991	PCYOX1L	NM_001301054 /// NM_001301055 /// NM_001301057 /// NM_024028 /// XM_011537680 /// XM_01	prenylcysteine oxidase 1 like	2.45077	0.00217036
1570523_PM_s_at	83734	ATG10	NM_001131028 /// NM_031482 /// XM_005248610 /// XM_005248611 /// XM_005248612 /// XM_01	autophagy related 10	2.45043	0.000719243
218003_PM_s_at	2287	FKBP3	NM_002013 /// XM_011536565	FK506 binding protein 3	2.44933	0.00506732
221807_PM_s_at	80305	TRABD	NM_025204 /// XM_006724422 /// XM_006724423 /// XM_006724425 /// XM_011530712 /// XM_01	TraB domain containing	2.44904	0.000684737
202185_PM_at	8985	PLOD3	NM_001084	procollagen-lysine, 2-oxoglutarate 5-dioxygenase 3	2.44798	3.63633e-05
235005_PM_at	115752	DIS3L	NM_001143688 /// NM_133375 /// XM_005254144 /// XM_005254145 /// XM_005254146 /// XM_00	DIS3 like exosome 3'-5' exoribonuclease	2.44749	0.00340846
222981_PM_s_at	10890	RAB10	NM_016131	RAB10, member RAS oncogene family	2.44583	0.00576421
218058_PM_at	30827	CXXC1	NM_001101654 /// NM_014593 /// XM_011525940 /// XM_011525941	CXXC finger protein 1	2.44555	4.63904e-05
209628_PM_at	55916	NXT2	NM_001242617 /// NM_001242618 /// NM_018698 /// XM_011530989	nuclear transport factor 2-like export factor 2	2.44541	7.85054e-05
226151_PM_x_at	9946	CRYZL1	NM_145311 /// NM_145858	crystallin zeta like 1	2.44526	2.63898e-05
223411_PM_at	57409	MIF4GD	NM_001242498 /// NM_001242500 /// NM_001242501 /// NM_020679 /// XM_005257530 /// XM_00	MIF4G domain containing	2.44489	0.000335975
209608_PM_s_at	39	ACAT2	NM_001303253 /// NM_005891	acetyl-CoA acetyltransferase 2	2.44469	0.00415307
226060_PM_at	91869	RFT1	NM_052859 /// XM_005265537 /// XM_006713384 /// XM_011534214 /// XM_011534215 /// XM_01	RFT1 homolog	2.44468	0.000127351
224789_PM_at	25853	DCAF12	NM_015397 /// XM_006716752 /// XM_011517843	DDB1 and CUL4 associated factor 12	2.44376	0.00297902
214874_PM_at	8502	PKP4	NM_001005476 /// NM_001304969 /// NM_001304970 /// NM_001304971 /// NM_003628 /// XM_01	plakophilin 4	2.44245	0.00843395
212780_PM_at	6654	SOS1	NM_005633 /// XM_005264515 /// XM_011533060 /// XM_011533061 /// XM_011533062 /// XM_01	SOS Ras/Rac guanine nucleotide exchange factor 1	2.44056	0.0012043
226241_PM_s_at	122704	MRPL52	NM_178336 /// NM_180982 /// NM_181304 /// NM_181305 /// NM_181306 /// NM_181307 /// XM_	mitochondrial ribosomal protein L52	2.43994	0.000110631
223066_PM_at	23557	SNAPIN	NM_012437 /// NR_052019 /// NR_052020	SNAP-associated protein	2.43933	0.000138075
213977_PM_s_at	25792	CIZ1	NM_001131015 /// NM_001131016 /// NM_001131017 /// NM_001131018 /// NM_001257975 /// NM	CDKN1A interacting zinc finger protein 1	2.43827	0.000222199
221050_PM_s_at	54676	GTPBP2	NM_001286216 /// NM_019096	GTP binding protein 2	2.43768	5.95643e-06
213207_PM_s_at	9570	GOSR2	NM_001012511 /// NM_004287 /// NM_054022 /// XM_005257843 /// XM_005257844 /// XM_00525	golgi SNAP receptor complex member 2	2.43753	1.47575e-05
203361_PM_s_at	26292 /// 100527950	GJA9-MYCBP /// MYCBP	NM_012333 /// NR_037632 /// NR_037633 /// NR_037634 /// NR_037635 /// NR_037636 /// NR_	GJA9-MYCBP readthrough /// MYC binding protein	2.43677	0.00550105
231221_PM_at	23274	CLEC16A	NM_001243403 /// NM_015226 /// XM_005255210 /// XM_005255211 /// XM_005255213 /// XM_00	C-type lectin domain family 16, member A	2.43535	1.07777e-05
58696_PM_at	54512	EXOSC4	NM_019037 /// XM_011517133 /// XM_011517134	exosome component 4	2.43532	0.0074633
223528_PM_s_at	64745	METTL17	NM_001029991 /// NM_001029992 /// NM_022734 /// XM_006720236	methyltransferase like 17	2.43507	0.000347526
226270_PM_at	55770	EXOC2	NM_018303 /// NR_073064	exocyst complex component 2	2.43385	0.000618124
238474_PM_at	348995	NUP43	NM_024647 /// NM_198887 /// NR_104456 /// XM_005266960 /// XM_005266961 /// XM_00526696	nucleoporin 43kDa	2.43296	0.0003768
239034_PM_at	203414	LINC01560	NR_126059	long intergenic non-protein coding RNA 1560	2.43199	1.65297e-06
216105_PM_x_at	5524	PPP2R4	NM_001193397 /// NM_001271832 /// NM_021131 /// NM_178000 /// NM_178001 /// NM_178002 /	protein phosphatase 2A activator, regulatory subunit 4	2.43129	1.97403e-05
216689_PM_x_at	392	ARHGAP1	NM_004308 /// XM_011520094 /// XM_011520095	Rho GTPase activating protein 1	2.43075	0.000347032
208908_PM_s_at	831	CAST	NM_001042440 /// NM_001042441 /// NM_001042442 /// NM_001042443 /// NM_001042444 /// NM	calpastatin	2.43041	0.000638377
202183_PM_s_at	3835	KIF22	NM_001256269 /// NM_001256270 /// NM_007317 /// XR_243280	kinesin family member 22	2.4297	0.00619097
225665_PM_at	51776	ZAK	NM_016653 /// NM_133646 /// XM_005246640	sterile alpha motif and leucine zipper containing kinase AZK	2.42964	0.000190648
224464_PM_s_at	84304	NUDT22	NM_001128612 /// NM_001128613 /// NM_001271831 /// NM_032344 /// XM_011545298 /// XM_01	nudix hydrolase 22	2.42956	2.1614e-05
219002_PM_at	79675	FASTKD1	NM_001281476 /// NM_024622 /// NR_104020 /// XM_006712750 /// XM_006712751	FAST kinase domains 1	2.42891	0.00277684
236077_PM_at	2595	GANC	NM_001301409 /// NM_001301410 /// NM_198141	glucosidase, alpha; neutral C	2.42818	0.000104569
1553015_PM_a_at	9401	RECQL4	NM_004260 /// XM_011517380 /// XM_011517381 /// XM_011517382 /// XM_011517383 /// XM_01	RecQ helicase-like 4	2.42783	0.000835823
226485_PM_at	54621	VSIG10	NM_019086 /// XM_005253908 /// XM_006719467 /// XM_006719468 /// XM_011538502 /// XR_94	V-set and immunoglobulin domain containing 10	2.42661	0.00634435
200649_PM_at	4924	NUCB1	NM_006184	nucleobindin 1	2.42608	5.2313e-05
211162_PM_x_at	6319	SCD	NM_005063	stearoyl-CoA desaturase (delta-9-desaturase)	2.42607	0.00106891
225844_PM_at	56655	POLE4	NM_019896	polymerase (DNA-directed), epsilon 4, accessory subunit	2.42578	0.000225048
203546_PM_at	9670	IPO13	NM_014652 /// XM_011542461	importin 13	2.42381	0.0012583
226511_PM_at	79269	DCAF10	NM_001286810 /// NM_024345 /// XM_005251577 /// XM_005251578 /// XR_929331	DDB1 and CUL4 associated factor 10	2.42316	0.000339516
225841_PM_at	113802	HENMT1	NM_001102592 /// NM_144584 /// XM_005270411 /// XM_011540567 /// XM_011540568	HEN1 methyltransferase homolog 1 (Arabidopsis)	2.42309	0.00171794
215690_PM_x_at	8733	GPAA1	NM_003801	glycosylphosphatidylinositol anchor attachment 1	2.42276	1.59953e-05
207198_PM_s_at	3987	LIMS1	NM_001193482 /// NM_001193483 /// NM_001193484 /// NM_001193485 /// NM_001193488 /// NM	LIM and senescent cell antigen-like domains 1	2.4224	0.00112055
234312_PM_s_at	55902	ACSS2	NM_001076552 /// NM_001242393 /// NM_018677 /// NM_139274 /// XM_005260455 /// XM_00526	acyl-CoA synthetase short-chain family member 2	2.42239	0.000491442
217923_PM_at	553115	PEF1	NM_012392 /// NR_033686 /// NR_033688 /// XM_011541744 /// XM_011541745 /// XM_01154174	penta-EF-hand domain containing 1	2.42188	0.000418746
202713_PM_s_at	9692	KIAA0391	NM_001256678 /// NM_001256679 /// NM_001256680 /// NM_001256681 /// NM_014672 /// XM_00	KIAA0391	2.42183	0.00206081
225377_PM_at	55684	RABL6	NM_001173988 /// NM_001173989 /// NM_017995 /// NM_024718	RAB, member RAS oncogene family-like 6	2.42176	0.00180492
218684_PM_at	55144	LRRC8D	NM_001134479 /// NM_018103 /// XM_011541689 /// XM_011541690	leucine rich repeat containing 8 family, member D	2.42154	1.12423e-05
224856_PM_at	2289	FKBP5	NM_001145775 /// NM_001145776 /// NM_001145777 /// NM_004117	FK506 binding protein 5	2.42153	0.00545365
221094_PM_s_at	55140	ELP3	NM_001284220 /// NM_001284222 /// NM_001284224 /// NM_001284225 /// NM_001284226 /// NM	elongator acetyltransferase complex subunit 3	2.42026	8.99063e-05
225037_PM_at	51006	SLC35C2	NM_001281457 /// NM_001281458 /// NM_001281459 /// NM_001281460 /// NM_015945 /// NM_17	solute carrier family 35 (GDP-fucose transporter), member C2	2.42009	0.000292275
228087_PM_at	90693	CCDC126	NM_138771	coiled-coil domain containing 126	2.41983	0.00252812
209531_PM_at	2954	GSTZ1	NM_001312660 /// NM_001513 /// NM_145870 /// NM_145871 /// XM_005267559 /// XM_01153667	glutathione S-transferase zeta 1	2.41952	1.74661e-05
222516_PM_at	26985	AP3M1	NM_012095 /// NM_207012 /// XM_006717763 /// XM_011539635 /// XM_011539636 /// XR_94567	adaptor-related protein complex 3, mu 1 subunit	2.41939	1.93635e-06
202051_PM_s_at	9202	ZMYM4	NM_005095 /// XM_005271328 /// XM_005271330 /// XM_005271331 /// XM_011542421 /// XM_01	zinc finger, MYM-type 4	2.4184	0.00102337
203829_PM_at	26610	ELP4	NM_001288725 /// NM_001288726 /// NM_019040 /// XM_005252865 /// XM_011519986 /// XM_01	elongator acetyltransferase complex subunit 4	2.41826	0.00502791
222788_PM_s_at	54665	RSBN1	NM_018364 /// NR_130896	round spermatid basic protein 1	2.41795	0.00175185
202050_PM_s_at	9202	ZMYM4	NM_005095 /// XM_005271328 /// XM_005271330 /// XM_005271331 /// XM_011542421 /// XM_01	zinc finger, MYM-type 4	2.41768	5.03527e-05
218431_PM_at	63894	VIPAS39	NM_001193314 /// NM_001193315 /// NM_001193316 /// NM_001193317 /// NM_022067 /// XM_01	VPS33B interacting protein, apical-basolateral polarity regulator, spe-39 homolog	2.41754	1.67124e-05
223759_PM_s_at	83903	GSG2	NM_031965	germ cell associated 2 (haspin)	2.41693	0.0010166
213190_PM_at	91949	COG7	NM_153603 /// XR_429680	component of oligomeric golgi complex 7	2.41545	2.4582e-05
1555501_PM_s_at	51319	RSRC1	NM_001271834 /// NM_001271838 /// NM_016625 /// XM_011512875 /// XM_011512876	arginine/serine-rich coiled-coil 1	2.41526	0.00227217
205640_PM_at	221	ALDH3B1	NM_000694 /// NM_001030010 /// NM_001161473 /// NM_001290058 /// NM_001290059	aldehyde dehydrogenase 3 family, member B1	2.4136	4.88632e-05
203577_PM_at	2968	GTF2H4	NM_001517	general transcription factor IIH subunit 4	2.41349	0.000596124
209476_PM_at	81542	TMX1	NM_030755	thioredoxin-related transmembrane protein 1	2.41348	8.31304e-05
218519_PM_at	55032	SLC35A5	NM_017945 /// XM_011512948	solute carrier family 35, member A5	2.41331	0.000215682
205041_PM_s_at	5004 /// 5005	ORM1 /// ORM2	NM_000607 /// NM_000608	orosomucoid 1 /// orosomucoid 2	2.41256	0.0062447
219326_PM_s_at	10678	B3GNT2	NM_006577 /// NM_033252 /// XM_011532486	UDP-GlcNAc:betaGal beta-1,3-N-acetylglucosaminyltransferase 2	2.41248	0.000127166
1555041_PM_a_at	4668	NAGA	NM_000262 /// XM_005261615 /// XM_005261616	N-acetylgalactosaminidase, alpha-	2.41196	2.77697e-05
233750_PM_s_at	81627	TRMT1L	NM_001202423 /// NM_030934 /// XM_011510027 /// XM_011510028	tRNA methyltransferase 1 like	2.41195	0.00332956
210338_PM_s_at	3312	HSPA8	NM_006597 /// NM_153201 /// XM_011542798	heat shock 70kDa protein 8	2.41185	0.0043914
225401_PM_at	112770	GLMP	NM_001256604 /// NM_001256605 /// NM_001256608 /// NM_001256609 /// NM_144580 /// XM_01	glycosylated lysosomal membrane protein	2.41162	0.00256803
228162_PM_at	2098	ESD	NM_001984 /// XM_005266278 /// XM_011534953 /// XM_011534954 /// XM_011534955	esterase D	2.4113	0.00553711
221589_PM_s_at	4329	ALDH6A1	NM_001278593 /// NM_001278594 /// NM_005589	aldehyde dehydrogenase 6 family, member A1	2.41091	0.00682112
218961_PM_s_at	11284	PNKP	NM_007254	polynucleotide kinase 3'-phosphatase	2.40622	6.90604e-05
220840_PM_s_at	55732	C1orf112	NM_018186 /// XM_005245317 /// XM_005245319 /// XM_011509731 /// XM_011509732 /// XM_01	chromosome 1 open reading frame 112	2.40544	0.00667276
218698_PM_at	51074	APIP	NM_015957 /// XM_011520154 /// XM_011520155	APAF1 interacting protein	2.40542	0.000140563
204214_PM_s_at	10981	RAB32	NM_006834	RAB32, member RAS oncogene family	2.4054	0.000857183
205040_PM_at	5004	ORM1	NM_000607	orosomucoid 1	2.40374	0.00559493
212279_PM_at	27346	TMEM97	NM_014573 /// XM_005257965	transmembrane protein 97	2.40374	0.00332869
236407_PM_at	3753 /// 102723475	KCNE1 /// LOC102723475	NM_000219 /// NM_001127668 /// NM_001127669 /// NM_001127670 /// NM_001270402 /// NM_00	potassium channel, voltage gated subfamily E regulatory beta subunit 1 /// putative unc	2.40315	0.00682481
201825_PM_s_at	51097	SCCPDH	NM_016002	saccharopine dehydrogenase (putative)	2.40298	0.00500039
229256_PM_at	283209	PGM2L1	NM_173582 /// XM_011544953	phosphoglucomutase 2-like 1	2.40295	0.000252137
225101_PM_s_at	57231	SNX14	NM_001297614 /// NM_001304479 /// NM_020468 /// NM_153816 /// XM_005248738 /// XM_00524	sorting nexin 14	2.40294	0.000230062
227471_PM_at	57531	HACE1	NM_020771 /// NR_104424 /// XM_006715528 /// XM_006715529 /// XM_006715530 /// XM_01153	HECT domain and ankyrin repeat containing E3 ubiquitin protein ligase 1	2.40168	0.00182008
238511_PM_at	440288	UBL7-AS1	NR_038448 /// NR_038449 /// NR_120377	UBL7 antisense RNA 1 (head to head)	2.40108	0.00726297
211067_PM_s_at	8522	GAS7	NM_001130831 /// NM_003644 /// NM_201432 /// NM_201433 /// XM_005256831 /// XM_00525683	growth arrest-specific 7	2.39982	0.000809865
222029_PM_x_at	10471	PFDN6	NM_001185181 /// NM_001265595 /// NM_001265596 /// NM_014260	prefoldin subunit 6	2.39938	0.00577718
208296_PM_x_at	25816	TNFAIP8	NM_001077654 /// NM_001286813 /// NM_001286814 /// NM_001286815 /// NM_001286817 /// NM	tumor necrosis factor, alpha-induced protein 8	2.39811	1.53925e-05
211708_PM_s_at	6319	SCD	NM_005063	stearoyl-CoA desaturase (delta-9-desaturase)	2.39808	0.000761612
229255_PM_x_at	9570	GOSR2	NM_001012511 /// NM_004287 /// NM_054022 /// XM_005257843 /// XM_005257844 /// XM_00525	golgi SNAP receptor complex member 2	2.39729	1.33538e-05
223242_PM_s_at	79157	MFSD11	NM_001242532 /// NM_001242533 /// NM_001242534 /// NM_001242535 /// NM_001242536 /// NM	major facilitator superfamily domain containing 11	2.3961	8.57328e-06
212510_PM_at	23171	GPD1L	NM_015141 /// XM_005264983 /// XM_006713068	glycerol-3-phosphate dehydrogenase 1-like	2.39597	0.00783479
215640_PM_at	23102	TBC1D2B	NM_015079 /// NM_144572 /// XM_005254242 /// XM_011521387 /// XM_011521388	TBC1 domain family, member 2B	2.39576	0.0025032
222447_PM_at	51108	METTL9	NM_001077180 /// NM_001288659 /// NM_001288660 /// NM_016025 /// XM_011545859 /// XM_01	methyltransferase like 9	2.39532	0.000789871
218408_PM_at	26519	TIMM10	NM_012456	translocase of inner mitochondrial membrane 10 homolog (yeast)	2.39529	0.00440744
225913_PM_at	79834	PEAK1	NM_024776 /// XM_005254670 /// XM_005254671 /// XM_005254673 /// XM_005254674 /// XM_00	pseudopodium-enriched atypical kinase 1	2.39497	0.000252046
202592_PM_at	2647	BLOC1S1	NM_001487 /// NR_037655 /// NR_037656 /// NR_037657	biogenesis of lysosomal organelles complex-1, subunit 1	2.39491	3.25522e-05
222538_PM_s_at	26060	APPL1	NM_012096 /// XM_011533583	adaptor protein, phosphotyrosine interaction, PH domain and leucine zipper containing 1	2.39423	0.00310136
218057_PM_x_at	10328	EMC8	NM_001142288 /// NM_006067 /// XM_011522811 /// XM_011522812 /// XM_011522813	ER membrane protein complex subunit 8	2.39293	0.000196203
225106_PM_s_at	55239	OGFOD1	NM_018233 /// XM_011523198	2-oxoglutarate and iron-dependent oxygenase domain containing 1	2.39287	0.000755834
207205_PM_at	1089	CEACAM4	NM_001817 /// XM_005258434 /// XM_006722977 /// XM_006725392 /// XM_006725393 /// XM_01	carcinoembryonic antigen-related cell adhesion molecule 4	2.39141	0.000533449
201970_PM_s_at	4678	NASP	NM_001195193 /// NM_002482 /// NM_152298 /// NM_172164 /// XM_005270888 /// XM_00527088	nuclear autoantigenic sperm protein (histone-binding)	2.39019	0.00528858
221250_PM_s_at	83463	MXD3	NM_001142935 /// NM_031300	MAX dimerization protein 3	2.38955	0.000980102
229814_PM_at	25816	TNFAIP8	NM_001077654 /// NM_001286813 /// NM_001286814 /// NM_001286815 /// NM_001286817 /// NM	tumor necrosis factor, alpha-induced protein 8	2.38954	0.00619566
218269_PM_at	29102	DROSHA	NM_001100412 /// NM_013235 /// XM_005248291 /// XM_005248292 /// XM_005248293 /// XM_00	drosha, ribonuclease type III	2.38947	0.00125274
219886_PM_at	79598	CEP97	NM_001303401 /// NM_024548 /// XM_006713743 /// XM_011513125 /// XM_011513126 /// XM_01	centrosomal protein 97kDa	2.38915	5.29996e-06
219007_PM_at	348995	NUP43	NM_024647 /// NM_198887 /// NR_104456 /// XM_005266960 /// XM_005266961 /// XM_00526696	nucleoporin 43kDa	2.38909	0.00130518
243507_PM_s_at	149840	C20orf196	NM_001303477 /// NM_001303478 /// NM_001303479 /// NM_152504 /// XM_006723549 /// XM_01	chromosome 20 open reading frame 196	2.38862	0.00518374
220949_PM_s_at	78996	C7orf49	NM_001243749 /// NM_001243751 /// NM_001243752 /// NM_001243753 /// NM_001243754 /// NM	chromosome 7 open reading frame 49	2.38861	2.07411e-06
218487_PM_at	210	ALAD	NM_000031 /// NM_001003945 /// XM_005251799 /// XM_011518363 /// XM_011518364	aminolevulinate dehydratase	2.38826	0.000168509
210959_PM_s_at	6715	SRD5A1	NM_001047 /// XM_011514103	steroid-5-alpha-reductase, alpha polypeptide 1 (3-oxo-5 alpha-steroid delta 4-dehydroge	2.38815	0.00459378
229446_PM_at	101929977	LOC101929977	XR_251751 /// XR_251752 /// XR_251753 /// XR_427677 /// XR_427678 /// XR_427679 /// XR_	uncharacterized LOC101929977	2.38797	0.000326869
201761_PM_at	10797	MTHFD2	NM_001040409 /// NM_006636 /// NR_027405 /// XM_006711924	methylenetetrahydrofolate dehydrogenase (NADP+ dependent) 2, methenyltetrahydrofolate c	2.38649	0.0015803
225766_PM_s_at	3842	TNPO1	NM_002270 /// NM_153188 /// XM_005248500 /// XM_005248501 /// XR_948249	transportin 1	2.38517	0.00770755
201529_PM_s_at	6117	RPA1	NM_002945	replication protein A1	2.38512	0.00308723
223743_PM_s_at	51073	MRPL4	NM_015956 /// NM_146387 /// NM_146388 /// XM_011528045	mitochondrial ribosomal protein L4	2.38496	0.00679359
210951_PM_x_at	5873	RAB27A	NM_004580 /// NM_183234 /// NM_183235 /// NM_183236 /// XM_005254576 /// XM_011521852 /	RAB27A, member RAS oncogene family	2.38465	0.000894691
213298_PM_at	4782	NFIC	NM_001245002 /// NM_001245004 /// NM_001245005 /// NM_005597 /// NM_205843 /// XM_00525	nuclear factor I/C (CCAAT-binding transcription factor)	2.38421	0.000548587
33132_PM_at	29894	CPSF1	NM_013291 /// XM_006716548 /// XM_006716549 /// XM_006716550 /// XM_011516997 /// XM_01	cleavage and polyadenylation specific factor 1	2.38418	0.00103195
202886_PM_s_at	5519	PPP2R1B	NM_001177562 /// NM_001177563 /// NM_002716 /// NM_181699 /// NM_181700 /// XM_00671887	protein phosphatase 2, regulatory subunit A, beta	2.38384	0.00459278
223423_PM_at	26996	GPR160	NM_014373 /// XM_005247346 /// XM_005247347 /// XM_006713582 /// XM_006713584 /// XM_01	G protein-coupled receptor 160	2.3838	8.89677e-05
211177_PM_s_at	10587	TXNRD2	NM_001282512 /// NM_006440 /// NM_145747 /// NM_145748	thioredoxin reductase 2	2.38299	3.42423e-07
211354_PM_s_at	3953	LEPR	NM_001003679 /// NM_001003680 /// NM_001198687 /// NM_001198688 /// NM_001198689 /// NM	leptin receptor	2.38175	0.00320808
223396_PM_at	85025	TMEM60	NM_032936	transmembrane protein 60	2.38048	2.02488e-05
226033_PM_at	57478	USP31	NM_020718 /// XM_011545909 /// XM_011545910	ubiquitin specific peptidase 31	2.38034	0.000282893
219953_PM_s_at	56672	AKIP1	NM_001206645 /// NM_001206646 /// NM_001206647 /// NM_001206648 /// NM_020642 /// NM_18	A kinase (PRKA) interacting protein 1	2.38008	0.00229161
220954_PM_s_at	29990 /// 101752399	PILRB /// STAG3L5P-PVRIG2P-PILRB	NM_013440 /// NM_175047 /// NM_178238 /// NR_036569 /// NR_036570	paired immunoglobin-like type 2 receptor beta /// STAG3L5P-PVRIG2P-PILRB readthrough	2.37947	0.000390138
210260_PM_s_at	25816	TNFAIP8	NM_001077654 /// NM_001286813 /// NM_001286814 /// NM_001286815 /// NM_001286817 /// NM	tumor necrosis factor, alpha-induced protein 8	2.37907	5.07956e-06
222992_PM_s_at	4715	NDUFB9	NM_001278645 /// NM_001278646 /// NM_001311168 /// NM_005005	NADH dehydrogenase (ubiquinone) 1 beta subcomplex, 9, 22kDa	2.37881	0.000186683
237304_PM_at	256126	SYCE2	NM_001105578 /// XM_005259848 /// XM_011527882 /// XM_011527883	synaptonemal complex central element protein 2	2.3788	0.000830132
215714_PM_s_at	6597	SMARCA4	NM_001128844 /// NM_001128845 /// NM_001128846 /// NM_001128847 /// NM_001128848 /// NM	SWI/SNF related, matrix associated, actin dependent regulator of chromatin, subfamily a	2.37863	9.88476e-05
211299_PM_s_at	2319	FLOT2	NM_004475 /// XM_005257950 /// XM_005257952 /// XM_005257953	flotillin 2	2.37843	0.00139657
204634_PM_at	6787	NEK4	NM_001193533 /// NM_003157 /// XM_006713310 /// XM_011534039 /// XM_011534040	NIMA-related kinase 4	2.37839	0.00271399
224495_PM_at	84314	TMEM107	NM_032354 /// NM_183065	transmembrane protein 107	2.37837	0.00614896
206452_PM_x_at	5524	PPP2R4	NM_001193397 /// NM_001271832 /// NM_021131 /// NM_178000 /// NM_178001 /// NM_178002 /	protein phosphatase 2A activator, regulatory subunit 4	2.37736	5.6974e-05
219624_PM_at	9530	BAG4	NM_001204878 /// NM_004874	BCL2-associated athanogene 4	2.37664	0.000399537
207467_PM_x_at	831	CAST	NM_001042440 /// NM_001042441 /// NM_001042442 /// NM_001042443 /// NM_001042444 /// NM	calpastatin	2.3759	0.000538325
220775_PM_s_at	55293	UEVLD	NM_001040697 /// NM_001040698 /// NM_001261382 /// NM_001261383 /// NM_001261384 /// NM	UEV and lactate/malate dehyrogenase domains	2.37548	0.00199259
215905_PM_s_at	9410	SNRNP40	NM_004814	small nuclear ribonucleoprotein, U5 40kDa subunit	2.37457	0.000179658
222654_PM_at	54928	IMPAD1	NM_017813 /// XR_928786	inositol monophosphatase domain containing 1	2.3741	0.000293767
209444_PM_at	5910	RAP1GDS1	NM_001100426 /// NM_001100427 /// NM_001100428 /// NM_001100429 /// NM_001100430 /// NM	RAP1, GTP-GDP dissociation stimulator 1	2.37342	0.00825783
222741_PM_s_at	55776	SAYSD1	NM_001304793 /// NM_018322 /// XM_011514740	SAYSVFN motif domain containing 1	2.37269	1.18146e-06
217724_PM_at	26135	SERBP1	NM_001018067 /// NM_001018068 /// NM_001018069 /// NM_015640	SERPINE1 mRNA binding protein 1	2.37224	1.57137e-05
201639_PM_s_at	29894	CPSF1	NM_013291 /// XM_006716548 /// XM_006716549 /// XM_006716550 /// XM_011516997 /// XM_01	cleavage and polyadenylation specific factor 1	2.37213	0.000311927
206060_PM_s_at	26191	PTPN22	NM_001193431 /// NM_001308297 /// NM_012411 /// NM_015967 /// XM_005270738 /// XM_01154	protein tyrosine phosphatase, non-receptor type 22 (lymphoid)	2.37203	0.00128202
218540_PM_at	79178	THTPA	NM_001126339 /// NM_001256062 /// NM_001256321 /// NM_001256322 /// NM_001256323 /// NM	thiamine triphosphatase	2.37201	1.69503e-05
223993_PM_s_at	29097	CNIH4	NM_001277197 /// NM_001277198 /// NM_001277199 /// NM_001277200 /// NM_014184 /// NR_10	cornichon family AMPA receptor auxiliary protein 4	2.37092	0.000774346
37793_PM_r_at	5892	RAD51D	NM_001142571 /// NM_002878 /// NM_133627 /// NM_133628 /// NM_133629 /// NM_133630 ///	RAD51 paralog D	2.36973	0.00203064
203923_PM_s_at	1536	CYBB	NM_000397 /// XM_011543890	cytochrome b-245, beta polypeptide	2.36946	0.000176375
203658_PM_at	788	SLC25A20	NM_000387 /// XM_006713327	solute carrier family 25 (carnitine/acylcarnitine translocase), member 20	2.36869	0.00167239
200709_PM_at	2280	FKBP1A	NM_000801 /// NM_001199786 /// NM_054014	FK506 binding protein 1A	2.36701	3.20797e-05
203987_PM_at	8323	FZD6	NM_001164615 /// NM_001164616 /// NM_003506 /// XR_428385	frizzled class receptor 6	2.36609	0.00144178
218549_PM_s_at	51115	RMDN1	NM_001286707 /// NM_001286719 /// NM_016033 /// XM_005250944 /// XM_005250947 /// XM_00	regulator of microtubule dynamics 1	2.36587	0.0020186
234672_PM_s_at	55706	NDC1	NM_001168551 /// NM_018087 /// NR_033142 /// XM_006710762 /// XM_011541766	NDC1 transmembrane nucleoporin	2.36561	0.00834165
206961_PM_s_at	9477	MED20	NM_001305455 /// NM_001305456 /// NM_001305457 /// NM_004275 /// NR_131160	mediator complex subunit 20	2.36523	6.2951e-07
212995_PM_x_at	26227 /// 80097	MZT2B /// PHGDH	NM_006623 /// NM_025029 /// XM_005263795 /// XM_011511886 /// XM_011511887 /// XM_01151	mitotic spindle organizing protein 2B /// phosphoglycerate dehydrogenase	2.36521	0.00445193
41047_PM_at	79095	C9orf16	NM_024112 /// XM_011519004	chromosome 9 open reading frame 16	2.3644	0.000140652
218536_PM_at	57380	MRS2	NM_001286264 /// NM_001286265 /// NM_001286266 /// NM_020662 /// NR_104423 /// XM_00524	MRS2 magnesium transporter	2.36388	0.000135794
218117_PM_at	9978	RBX1	NM_014248	ring-box 1, E3 ubiquitin protein ligase	2.3628	0.000182
213926_PM_s_at	3267	AGFG1	NM_001135187 /// NM_001135188 /// NM_001135189 /// NM_004504 /// XM_005246516 /// XM_00	ArfGAP with FG repeats 1	2.36271	0.00602843
219070_PM_s_at	64598	MOSPD3	NM_001040097 /// NM_001040098 /// NM_001040099 /// NM_023948 /// XM_005250529 /// XM_00	motile sperm domain containing 3	2.36236	0.000240888
211595_PM_s_at	64963	MRPS11	NM_022839 /// NM_176805 /// XM_005254977 /// XM_005254978 /// XM_011521946 /// XM_01152	mitochondrial ribosomal protein S11	2.36202	0.000917593
236091_PM_at	3148	HMGB2	NM_001130688 /// NM_001130689 /// NM_002129	high mobility group box 2	2.35945	0.000391501
225959_PM_s_at	84937	ZNRF1	NM_032268 /// XM_011523389 /// XM_011523390 /// XM_011523391 /// XM_011523392 /// XM_01	zinc and ring finger 1, E3 ubiquitin protein ligase	2.3579	0.000151145
1554388_PM_at	51699	VPS29	NM_001282150 /// NM_001282151 /// NM_016226 /// NM_057180 /// NR_104099 /// NR_104100 /	VPS29 retromer complex component	2.35679	0.00180819
218891_PM_at	79591	C10orf76	NM_024541 /// XM_006717969 /// XM_011540151 /// XM_011540152 /// XM_011540153 /// XM_01	chromosome 10 open reading frame 76	2.35514	6.58004e-06
224361_PM_s_at	55540	IL17RB	NM_018725 /// NM_172234 /// XM_005265310 /// XM_005265311 /// XM_005265312 /// XM_01153	interleukin 17 receptor B	2.35319	0.00809164
34031_PM_i_at	889	KRIT1	NM_001013406 /// NM_004912 /// NM_194454 /// NM_194455 /// NM_194456 /// XM_005250660 /	KRIT1, ankyrin repeat containing	2.35253	0.00315062
206656_PM_s_at	57136	APMAP	NM_020531 /// XM_005260763	adipocyte plasma membrane associated protein	2.35201	0.000168055
218682_PM_s_at	22950	SLC4A1AP	NM_018158	solute carrier family 4 (anion exchanger), member 1, adaptor protein	2.35188	2.77267e-05
227903_PM_x_at	91978	TPGS1	NM_033513	tubulin polyglutamylase complex subunit 1	2.35178	1.24486e-05
221767_PM_x_at	3069	HDLBP	NM_001243900 /// NM_005336 /// NM_203346 /// XM_005247000 /// XM_005247001 /// XM_00524	high density lipoprotein binding protein	2.35136	0.00130737
209338_PM_at	7024	TFCP2	NM_001173452 /// NM_001173453 /// NM_005653	transcription factor CP2	2.34914	0.00568247
209226_PM_s_at	3842	TNPO1	NM_002270 /// NM_153188 /// XM_005248500 /// XM_005248501 /// XR_948249	transportin 1	2.34905	0.000625672
231913_PM_s_at	79184	BRCC3	NM_001018055 /// NM_001242640 /// NM_024332 /// XM_005274751	BRCA1/BRCA2-containing complex subunit 3	2.34896	0.00104053
222155_PM_s_at	79581	SLC52A2	NM_001253815 /// NM_001253816 /// NM_024531 /// NR_045600 /// XM_006716658 /// XM_00671	solute carrier family 52 (riboflavin transporter), member 2	2.34864	3.39988e-05
1552691_PM_at	115761	ARL11	NM_138450 /// XM_005266253	ADP-ribosylation factor like GTPase 11	2.34803	9.82789e-06
212809_PM_at	84901	NFATC2IP	NM_032815 /// XR_950864	nuclear factor of activated T-cells, cytoplasmic, calcineurin-dependent 2 interacting p	2.34787	0.00132535
244070_PM_at	23345	SYNE1	NM_001099267 /// NM_001134379 /// NM_015293 /// NM_033071 /// NM_133650 /// NM_182961 /	spectrin repeat containing, nuclear envelope 1	2.34779	0.00293781
226543_PM_at	63915 /// 100526837	BLOC1S5 /// EEF1E1-BLOC1S5	NM_001199322 /// NM_001199323 /// NM_201280 /// NR_037618	biogenesis of lysosomal organelles complex-1, subunit 5, muted /// EEF1E1-BLOC1S5 readt	2.34712	0.000216937
202958_PM_at	5780	PTPN9	NM_002833	protein tyrosine phosphatase, non-receptor type 9	2.34689	3.99572e-05
202349_PM_at	1861	TOR1A	NM_000113 /// XR_929731	torsin family 1, member A (torsin A)	2.3468	0.000161169
203557_PM_s_at	5092	PCBD1	NM_000281 /// NM_001289797 /// XM_005269877	pterin-4 alpha-carbinolamine dehydratase/dimerization cofactor of hepatocyte nuclear fa	2.34673	0.0026097
221081_PM_s_at	79961	DENND2D	NM_001271833 /// NM_024901 /// XM_006710921 /// XM_006710922 /// XM_006710923 /// XM_00	DENN/MADD domain containing 2D	2.34615	0.00213089
208971_PM_at	7389	UROD	NM_000374 /// NR_036510 /// XM_005271169 /// XM_005271170 /// XM_011542080 /// XM_01154	uroporphyrinogen decarboxylase	2.34534	9.38448e-05
209635_PM_at	1174	AP1S1	NM_001283 /// NM_057089	adaptor-related protein complex 1 sigma 1 subunit	2.34477	0.000283792
229665_PM_at	1479	CSTF3	NM_001033505 /// NM_001033506 /// NM_001326 /// XM_006718154	cleavage stimulation factor, 3' pre-RNA, subunit 3	2.34298	0.00439616
200988_PM_s_at	10197	PSME3	NM_001267045 /// NM_005789 /// NM_176863 /// NR_049772 /// XM_011524177 /// XM_01152417	proteasome activator subunit 3	2.34116	0.000983466
226438_PM_at	6641	SNTB1	NM_021021 /// XM_011517239	syntrophin, beta 1 (dystrophin-associated protein A1, 59kDa, basic component 1)	2.34043	0.00211498
226209_PM_at	4731	NDUFV3	NM_001001503 /// NM_021075 /// XM_011529586	NADH dehydrogenase (ubiquinone) flavoprotein 3, 10kDa	2.33952	0.00129999
222192_PM_s_at	60526	LDAH	NM_001282719 /// NM_001282720 /// NM_001282721 /// NM_001282722 /// NM_001282723 /// NM	lipid droplet associated hydrolase	2.33899	0.00245161
203199_PM_s_at	4552	MTRR	NM_002454 /// NM_024010 /// XM_006714474 /// XM_011514043 /// XM_011514044 /// XM_01151	5-methyltetrahydrofolate-homocysteine methyltransferase reductase	2.33827	0.00253651
200658_PM_s_at	5245	PHB	NM_001281496 /// NM_001281497 /// NM_001281715 /// NM_002634	prohibitin	2.33684	0.00431305
227549_PM_x_at	254359	ZDHHC24	NM_207340 /// XM_005273874 /// XM_011544891 /// XM_011544892 /// XM_011544893 /// XM_01	zinc finger, DHHC-type containing 24	2.33669	5.97891e-05
209417_PM_s_at	3430	IFI35	NM_005533 /// XM_005257302	interferon-induced protein 35	2.33654	0.00062809
228235_PM_at	84848	MIR503HG	NM_032762 /// NR_024607	MIR503 host gene	2.33617	3.92981e-05
226285_PM_at	4076	CAPRIN1	NM_005898 /// NM_203364 /// XR_930869	cell cycle associated protein 1	2.33609	0.000418422
34764_PM_at	23395	LARS2	NM_015340 /// XM_005265006 /// XM_011533554	leucyl-tRNA synthetase 2, mitochondrial	2.33587	0.000689129
221828_PM_s_at	89853	MVB12B	NM_001011703 /// NM_033446 /// XM_005252297 /// XM_011519175 /// XM_011519176 /// XM_01	multivesicular body subunit 12B	2.33552	0.000240955
211535_PM_s_at	2260	FGFR1	NM_001174063 /// NM_001174064 /// NM_001174065 /// NM_001174066 /// NM_001174067 /// NM	fibroblast growth factor receptor 1	2.33537	0.0045572
225619_PM_at	122060	SLAIN1	NM_001040153 /// NM_001242868 /// NM_001242869 /// NM_001242870 /// NM_001242871 /// NM	SLAIN motif family member 1	2.33505	0.00189857
223156_PM_at	51649	MRPS23	NM_016070	mitochondrial ribosomal protein S23	2.3342	0.000468122
207443_PM_at	7101	NR2E1	NM_001286102 /// NM_003269 /// XM_011536094	nuclear receptor subfamily 2, group E, member 1	2.33375	0.00814309
212796_PM_s_at	23102	TBC1D2B	NM_015079 /// NM_144572 /// XM_005254242 /// XM_011521387 /// XM_011521388	TBC1 domain family, member 2B	2.33179	9.17543e-05
212407_PM_at	51603	METTL13	NM_001007239 /// NM_014955 /// NM_015935 /// XM_011509615	methyltransferase like 13	2.3314	8.62812e-06
228190_PM_at	84938	ATG4C	NM_032852 /// NM_178221 /// XM_005271288 /// XM_011542313 /// XM_011542314	autophagy related 4C, cysteine peptidase	2.33131	0.002959
216041_PM_x_at	2896	GRN	NM_001012479 /// NM_002087 /// XM_005257253	granulin	2.33101	1.07875e-05
223457_PM_at	26958	COPG2	NM_001290033 /// NM_012133	coatomer protein complex subunit gamma 2	2.33049	7.6092e-05
203190_PM_at	4728	NDUFS8	NM_002496 /// XM_005274013 /// XM_005274014 /// XM_005274015 /// XM_011545053	NADH dehydrogenase (ubiquinone) Fe-S protein 8, 23kDa (NADH-coenzyme Q reductase)	2.33016	0.00543503
201143_PM_s_at	1965	EIF2S1	NM_004094	eukaryotic translation initiation factor 2, subunit 1 alpha, 35kDa	2.33003	0.00274145
236381_PM_s_at	49856	WRAP73	NM_017818 /// XM_005244754 /// XR_946661	WD repeat containing, antisense to TP73	2.32926	0.000646584
218148_PM_at	80152	CENPT	NM_025082 /// XM_006721277 /// XM_011523344 /// XM_011523345	centromere protein T	2.32883	0.00282327
222698_PM_s_at	55364	IMPACT	NM_018439	impact RWD domain protein	2.32865	0.00657333
228836_PM_at	399512	SLC25A35	NM_201520 /// XM_005256637 /// XM_005256641 /// XM_005256642 /// XM_011523846 /// XM_01	solute carrier family 25, member 35	2.32755	7.97434e-05
209385_PM_s_at	11212	PROSC	NM_007198	proline synthetase co-transcribed homolog (bacterial)	2.32706	0.00136657
202417_PM_at	9817	KEAP1	NM_012289 /// NM_203500 /// XM_005260173 /// XM_005260174 /// XM_011528452	kelch-like ECH-associated protein 1	2.327	0.000303731
233110_PM_s_at	83596	BCL2L12	NM_001040668 /// NM_001282516 /// NM_001282517 /// NM_001282519 /// NM_001282520 /// NM	BCL2-like 12 (proline rich)	2.32525	0.004777
203503_PM_s_at	5195	PEX14	NM_004565 /// XM_005263470 /// XM_011541577 /// XM_011541578 /// XM_011541579 /// XM_01	peroxisomal biogenesis factor 14	2.32461	0.0012502
202453_PM_s_at	2965	GTF2H1	NM_001142307 /// NM_005316 /// XM_006718208	general transcription factor IIH subunit 1	2.32451	0.00146952
208912_PM_s_at	1267	CNP	NM_033133 /// XM_006721701 /// XM_011524340	2',3'-cyclic nucleotide 3' phosphodiesterase	2.32424	0.000522366
200808_PM_s_at	7791	ZYX	NM_001010972 /// NM_003461 /// XM_011516567 /// XM_011516568 /// XM_011516569	zyxin	2.32412	0.00601768
222403_PM_at	23788	MTCH2	NM_014342 /// XM_006718172 /// XM_011519959 /// XM_011519960 /// XM_011519961 /// XM_01	mitochondrial carrier 2	2.32358	0.000193198
218097_PM_s_at	79004	CUEDC2	NM_024040	CUE domain containing 2	2.32253	3.45801e-05
208639_PM_x_at	10130	PDIA6	NM_001282704 /// NM_001282705 /// NM_001282706 /// NM_001282707 /// NM_005742 /// XM_01	protein disulfide isomerase family A, member 6	2.32249	0.00476204
205627_PM_at	978	CDA	NM_001785	cytidine deaminase	2.32209	0.000175626
227873_PM_at	79770	TXNDC15	NM_024715	thioredoxin domain containing 15	2.32144	6.10484e-05
203228_PM_at	5050	PAFAH1B3	NM_001145939 /// NM_001145940 /// NM_002573	platelet-activating factor acetylhydrolase 1b, catalytic subunit 3 (29kDa)	2.32132	0.000602419
219311_PM_at	79959	CEP76	NM_001271989 /// NM_024899 /// NR_073537 /// XM_005258149	centrosomal protein 76kDa	2.32116	0.000970184
209520_PM_s_at	4686	NCBP1	NM_002486 /// XM_011518709 /// XM_011518710 /// XM_011518711 /// XM_011518712 /// XM_01	nuclear cap binding protein subunit 1	2.3201	0.00312708
211060_PM_x_at	8733	GPAA1	NM_003801	glycosylphosphatidylinositol anchor attachment 1	2.31997	2.69818e-05
202282_PM_at	3028	HSD17B10	NM_001037811 /// NM_004493	hydroxysteroid (17-beta) dehydrogenase 10	2.31997	0.00146311
226478_PM_at	51768	TM7SF3	NM_016551 /// XM_005253391 /// XM_011520689 /// XM_011520690 /// XM_011520691 /// XM_01	transmembrane 7 superfamily member 3	2.31997	0.000172324
219332_PM_at	79778	MICALL2	NM_024723 /// NM_182924 /// XM_011515520 /// XM_011515521 /// XM_011515522 /// XM_01151	MICAL-like 2	2.31988	0.00524214
217955_PM_at	23786	BCL2L13	NM_001270726 /// NM_001270727 /// NM_001270728 /// NM_001270729 /// NM_001270730 /// NM	BCL2-like 13 (apoptosis facilitator)	2.31931	1.26168e-06
217973_PM_at	51181	DCXR	NM_001195218 /// NM_016286	dicarbonyl/L-xylulose reductase	2.31839	0.00264835
226583_PM_at	400073	C12orf76	NM_207435 /// XM_005253882 /// XM_011538344 /// XM_011538345 /// XR_944547	chromosome 12 open reading frame 76	2.31824	7.05563e-07
1552739_PM_s_at	54879	ST7L	NM_001308264 /// NM_017744 /// NM_138727 /// NM_138728 /// NM_138729 /// NM_198327 ///	suppression of tumorigenicity 7 like	2.31751	0.000125425
230267_PM_at	26118	WSB1	NM_015626 /// NM_134264 /// NM_134265 /// XM_005257963 /// XM_011524605	WD repeat and SOCS box containing 1	2.31728	0.00101765
206247_PM_at	4277	MICB	NM_001289160 /// NM_001289161 /// NM_005931 /// XM_006726002 /// XM_006726095 /// XM_01	MHC class I polypeptide-related sequence B	2.31627	1.49982e-05
228418_PM_at	10640	EXOC5	NM_006544 /// XM_005267272	exocyst complex component 5	2.31612	0.00228692
208898_PM_at	51382	ATP6V1D	NM_015994	ATPase, H+ transporting, lysosomal 34kDa, V1 subunit D	2.31591	0.00051835
233864_PM_s_at	55737	VPS35	NM_018206 /// XM_005256045 /// XM_011523227	VPS35 retromer complex component	2.31515	5.06595e-05
217518_PM_at	26509	MYOF	NM_013451 /// NM_133337 /// XM_005269693 /// XM_005269694 /// XM_006717760 /// XM_01153	myoferlin	2.31499	0.00146826
200616_PM_s_at	9761	MLEC	NM_001303627 /// NM_001303628 /// NM_014730 /// XM_011539031 /// XM_011539032 /// XM_01	malectin	2.31491	0.00274001
205037_PM_at	11020	IFT27	NM_001177701 /// NM_001177702 /// NM_006860 /// NR_033531 /// XM_006724106	intraflagellar transport 27	2.31378	0.000357509
200654_PM_at	5034	P4HB	NM_000918	prolyl 4-hydroxylase, beta polypeptide	2.31331	0.00138357
218321_PM_x_at	51657	STYXL1	NM_016086 /// XM_011516292 /// XM_011516293 /// XM_011516294 /// XM_011516295 /// XM_01	serine/threonine/tyrosine interacting-like 1	2.31252	0.00185443
203814_PM_s_at	4835	NQO2	NM_000904 /// NM_001290221 /// NM_001290222 /// XM_005249148 /// XM_005249149 /// XM_00	NAD(P)H dehydrogenase, quinone 2	2.31237	0.00648398
209630_PM_s_at	26190	FBXW2	NM_012164 /// XM_005251910 /// XM_005251913 /// XM_006717049 /// XM_006717051 /// XM_01	F-box and WD repeat domain containing 2	2.3118	0.000143337
207332_PM_s_at	7037	TFRC	NM_001128148 /// NM_001313965 /// NM_001313966 /// NM_003234 /// XM_011513112	transferrin receptor	2.31132	0.000433485
1553992_PM_s_at	10230	NBR2	NM_005821 /// NR_003108	neighbor of BRCA1 gene 2 (non-protein coding)	2.31048	0.00120387
209268_PM_at	11311	VPS45	NM_001279353 /// NM_001279354 /// NM_001279355 /// NM_007259 /// NR_103998 /// XR_92173	vacuolar protein sorting 45 homolog (S, cerevisiae)	2.31034	0.00422772
221188_PM_s_at	27141	CIDEB	NM_014430 /// XM_005267540 /// XM_011536659	cell death-inducing DFFA-like effector b	2.31032	0.00441415
208784_PM_s_at	116138	KLHDC3	NM_001242872 /// NM_057161 /// NR_040101	kelch domain containing 3	2.30999	0.000143717
208316_PM_s_at	4952	OCRL	NM_000276 /// NM_001587 /// XM_005262422 /// XM_011531342 /// XM_011531343 /// XM_01153	oculocerebrorenal syndrome of Lowe	2.30933	9.94119e-05
219001_PM_s_at	79269	DCAF10	NM_001286810 /// NM_024345 /// XM_005251577 /// XM_005251578 /// XR_929331	DDB1 and CUL4 associated factor 10	2.30883	6.50031e-05
224330_PM_s_at	51264	MRPL27	NM_016504 /// NM_148570 /// NM_148571	mitochondrial ribosomal protein L27	2.30779	0.00370618
222730_PM_s_at	51201	ZDHHC2	NM_016353 /// XM_011544544 /// XM_011544545 /// XM_011544546 /// XM_011544547 /// XM_01	zinc finger, DHHC-type containing 2	2.30662	0.0017319
201826_PM_s_at	51097	SCCPDH	NM_016002	saccharopine dehydrogenase (putative)	2.30605	0.000132362
226089_PM_at	285282	RABL3	NM_173825 /// XM_006713595	RAB, member of RAS oncogene family-like 3	2.30594	0.000474638
219865_PM_at	29092	LINC00339	NR_023918 /// NR_023919 /// NR_109759 /// NR_109760 /// NR_109761 /// NR_109762	long intergenic non-protein coding RNA 339	2.30504	0.00608597
203960_PM_s_at	51668	HSPB11	NM_001316935 /// NM_016126 /// NR_133632 /// NR_133633 /// XM_005270942	heat shock protein family B (small), member 11	2.305	0.00830726
200755_PM_s_at	813	CALU	NM_001130674 /// NM_001199671 /// NM_001199672 /// NM_001199673 /// NM_001199674 /// NM	calumenin	2.3035	0.00664645
225378_PM_at	137492	VPS37A	NM_001145152 /// NM_152415 /// XM_005273400 /// XM_005273401 /// XM_006716286	vacuolar protein sorting 37 homolog A (S, cerevisiae)	2.30309	0.00137759
209491_PM_s_at	272	AMPD3	NM_000480 /// NM_001025389 /// NM_001025390 /// NM_001172430 /// NM_001172431	adenosine monophosphate deaminase 3	2.30307	0.000677389
222043_PM_at	1191	CLU	NM_001831 /// NR_038335 /// NR_045494 /// XM_006716284	clusterin	2.30301	0.00108429
202261_PM_at	6944	VPS72	NM_001271087 /// NM_001271088 /// NM_005997	vacuolar protein sorting 72 homolog (S, cerevisiae)	2.30273	0.000376315
223330_PM_s_at	10910	SUGT1	NM_001130912 /// NM_006704 /// XM_011534891 /// XM_011534892 /// XM_011534893	SGT1 homolog, MIS12 kinetochore complex assembly cochaperone	2.30263	0.000358022
221430_PM_s_at	81847	RNF146	NM_001242844 /// NM_001242845 /// NM_001242846 /// NM_001242847 /// NM_001242848 /// NM	ring finger protein 146	2.30234	0.000269565
200742_PM_s_at	1200	TPP1	NM_000391	tripeptidyl peptidase I	2.30234	5.46094e-05
212703_PM_at	83660	TLN2	NM_015059 /// XM_005254707 /// XM_005254708 /// XM_005254710 /// XM_005254711 /// XM_00	talin 2	2.30201	5.35156e-05
211284_PM_s_at	2896	GRN	NM_001012479 /// NM_002087 /// XM_005257253	granulin	2.30191	1.51155e-05
201142_PM_at	1965	EIF2S1	NM_004094	eukaryotic translation initiation factor 2, subunit 1 alpha, 35kDa	2.30159	7.46104e-05
52975_PM_at	89853	MVB12B	NM_001011703 /// NM_033446 /// XM_005252297 /// XM_011519175 /// XM_011519176 /// XM_01	multivesicular body subunit 12B	2.30146	0.00172344
218463_PM_s_at	80198	MUS81	NM_025128 /// XM_005274307 /// XM_011545269 /// XM_011545270 /// XM_011545271 /// XR_24	MUS81 structure-specific endonuclease subunit	2.30134	8.78163e-05
205213_PM_at	9744	ACAP1	NM_014716 /// XM_005256878 /// XR_243574 /// XR_429827	ArfGAP with coiled-coil, ankyrin repeat and PH domains 1	2.30004	7.64262e-05
204757_PM_s_at	9854	C2CD2L	NM_001290474 /// NM_014807 /// XM_005271741 /// XM_005271742 /// XM_006718948 /// XM_01	C2CD2-like	2.29978	0.000100223
221449_PM_s_at	81533	ITFG1	NM_001305002 /// NM_030790	integrin alpha FG-GAP repeat containing 1	2.29943	0.000618168
225065_PM_x_at	125144	LRRC75A-AS1	NM_152350 /// NR_027158 /// NR_027159 /// NR_027160 /// NR_027161 /// NR_027162 /// NR_	LRRC75A antisense RNA 1	2.29943	0.000742657
213827_PM_at	115703	ARHGAP33	NM_001172630 /// NM_052948 /// XM_005258488 /// XM_006722999 /// XM_006723003 /// XM_01	Rho GTPase activating protein 33	2.29915	0.00200212
223711_PM_s_at	29087	THYN1	NM_001037304 /// NM_001037305 /// NM_014174 /// NM_199297 /// NM_199298 /// XM_00527152	thymocyte nuclear protein 1	2.29908	0.000727389
204353_PM_s_at	25913	POT1	NM_001042594 /// NM_015450 /// NR_003102 /// NR_003103 /// NR_003104 /// XM_006715917 /	protection of telomeres 1	2.299	0.00139728
204957_PM_at	5001	ORC5	NM_001197292 /// NM_002553 /// NM_181747 /// XM_006716015 /// XM_011516273	origin recognition complex subunit 5	2.29837	5.79782e-05
241371_PM_at	8797	TNFRSF10A	NM_003844	tumor necrosis factor receptor superfamily, member 10a	2.2982	0.00879726
207668_PM_x_at	10130	PDIA6	NM_001282704 /// NM_001282705 /// NM_001282706 /// NM_001282707 /// NM_005742 /// XM_01	protein disulfide isomerase family A, member 6	2.29789	0.00497021
207992_PM_s_at	272	AMPD3	NM_000480 /// NM_001025389 /// NM_001025390 /// NM_001172430 /// NM_001172431	adenosine monophosphate deaminase 3	2.29782	0.000697641
204905_PM_s_at	9521	EEF1E1	NM_001135650 /// NM_004280	eukaryotic translation elongation factor 1 epsilon 1	2.29751	0.00341078
228472_PM_at	729440	CCDC61	NM_001080402 /// NM_001267723 /// XM_005259191 /// XM_005259192 /// XM_011527257	coiled-coil domain containing 61	2.2974	1.68059e-05
202710_PM_at	10282	BET1	NM_005868 /// XM_005250109	Bet1 golgi vesicular membrane trafficking protein	2.29723	0.000203003
203132_PM_at	5925	RB1	NM_000321 /// XM_011535171	retinoblastoma 1	2.29692	0.00619532
223107_PM_s_at	51538	ZCCHC17	NM_001282566 /// NM_001282567 /// NM_001282568 /// NM_001282569 /// NM_001282570 /// NM	zinc finger, CCHC domain containing 17	2.29646	0.000118612
208833_PM_s_at	25814	ATXN10	NM_001167621 /// NM_013236	ataxin 10	2.29573	0.00202199
218556_PM_at	29095	ORMDL2	NM_014182	ORMDL sphingolipid biosynthesis regulator 2	2.29563	0.000147395
201980_PM_s_at	6251	RSU1	NM_012425 /// NM_152724 /// XM_005252552 /// XM_011519613	Ras suppressor protein 1	2.29451	0.00064469
225221_PM_at	7586	ZKSCAN1	NM_001287054 /// NM_001287055 /// NM_003439 /// XM_005250565 /// XM_011516559 /// XR_92	zinc finger with KRAB and SCAN domains 1	2.29349	0.000138875
202446_PM_s_at	5359	PLSCR1	NM_021105 /// XM_005247538 /// XM_011512904 /// XM_011512905 /// XM_011512906 /// XM_01	phospholipid scramblase 1	2.29267	9.36521e-05
204571_PM_x_at	5303	PIN4	NM_001170747 /// NM_006223 /// NR_033187	peptidylprolyl cis/trans isomerase, NIMA-interacting 4	2.29251	0.00441271
203243_PM_s_at	10611	PDLIM5	NM_001011513 /// NM_001011515 /// NM_001011516 /// NM_001256425 /// NM_001256426 /// NM	PDZ and LIM domain 5	2.29237	2.37932e-05
208687_PM_x_at	3312	HSPA8	NM_006597 /// NM_153201 /// XM_011542798	heat shock 70kDa protein 8	2.29235	0.00723172
223929_PM_s_at	26092	TOR1AIP1	NM_001267578 /// NM_015602 /// NM_032678 /// XM_011509403 /// XM_011509404	torsin A interacting protein 1	2.2916	1.79152e-06
217908_PM_s_at	55827	DCAF6	NM_001017977 /// NM_001198956 /// NM_001198957 /// NM_018442 /// XM_005245331 /// XM_00	DDB1 and CUL4 associated factor 6	2.29125	0.00118469
201276_PM_at	5869	RAB5B	NM_001252036 /// NM_001252037 /// NM_002868 /// XM_005269051 /// XM_005269052	RAB5B, member RAS oncogene family	2.29043	0.000100535
224804_PM_s_at	57184	FAM219B	NM_020447 /// XM_005254564 /// XM_005254565 /// XM_005254566 /// XR_243117 /// XR_24311	family with sequence similarity 219, member B	2.28861	0.00145827
202892_PM_at	8697	CDC23	NM_004661	cell division cycle 23	2.28844	0.00401798
201199_PM_s_at	5707	PSMD1	NM_001191037 /// NM_002807 /// NR_034059	proteasome 26S subunit, non-ATPase 1	2.28829	5.48322e-06
209790_PM_s_at	839	CASP6	NM_001226 /// NM_032992 /// NR_133012 /// XM_005263271	caspase 6	2.28748	0.000597664
233982_PM_x_at	51657	STYXL1	NM_016086 /// XM_011516292 /// XM_011516293 /// XM_011516294 /// XM_011516295 /// XM_01	serine/threonine/tyrosine interacting-like 1	2.28691	0.00194596
220255_PM_at	2178	FANCE	NM_021922 /// XM_005248885 /// XM_005248886 /// XM_005248887 /// XM_005248888 /// XM_01	Fanconi anemia complementation group E	2.28684	0.00519503
214947_PM_at	54491	FAM105A	NM_019018 /// XM_011514056 /// XR_925623	family with sequence similarity 105, member A	2.28673	0.00166689
223171_PM_at	54808	DYM	NM_017653 /// XM_006722488 /// XM_006722490 /// XM_006722491 /// XM_006722492 /// XM_01	dymeclin	2.28663	6.3081e-05
204775_PM_at	8208	CHAF1B	NM_005441 /// XM_011529753 /// XM_011529754 /// XM_011529755	chromatin assembly factor 1, subunit B (p60)	2.28643	0.00332633
204147_PM_s_at	7027	TFDP1	NM_007111 /// NR_026580 /// XM_005268326 /// XM_005268327 /// XM_005268328 /// XM_00526	transcription factor Dp-1	2.28616	0.00333814
211593_PM_s_at	23139	MAST2	NM_015112 /// XM_005270652 /// XM_005270654 /// XM_005270655 /// XM_005270656 /// XM_00	microtubule associated serine/threonine kinase 2	2.28545	0.00127989
235010_PM_at	729013	ZBED5-AS1	NR_034137	ZBED5 antisense RNA 1	2.28498	0.000913707
200678_PM_x_at	2896	GRN	NM_001012479 /// NM_002087 /// XM_005257253	granulin	2.28491	4.5337e-06
218770_PM_s_at	55116	TMEM39B	NM_018056 /// XM_005270988 /// XM_005270989 /// XM_006710724 /// XM_006710725 /// XM_01	transmembrane protein 39B	2.2841	0.00381382
228929_PM_at	1773	DNASE1	NM_005223 /// XM_005255148 /// XM_005255149 /// XM_006720854 /// XM_011522393 /// XM_01	deoxyribonuclease I	2.28386	0.000123979
204616_PM_at	7347	UCHL3	NM_001270952 /// NM_006002 /// XM_011535212 /// XM_011535213 /// XM_011535214	ubiquitin C-terminal hydrolase L3	2.28284	0.00416053
222609_PM_s_at	51013	EXOSC1	NM_016046 /// XM_011539845 /// XM_011539846 /// XM_011539847 /// XR_246092 /// XR_94576	exosome component 1	2.28198	0.000779623
1552263_PM_at	5594	MAPK1	NM_002745 /// NM_138957	mitogen-activated protein kinase 1	2.28129	0.00883788
218768_PM_at	57122	NUP107	NM_020401 /// XM_005269037 /// XM_011538576	nucleoporin 107kDa	2.28105	0.0008704
218632_PM_at	79654	HECTD3	NM_024602 /// XM_011542140	HECT domain containing E3 ubiquitin protein ligase 3	2.28088	5.03742e-05
200756_PM_x_at	813	CALU	NM_001130674 /// NM_001199671 /// NM_001199672 /// NM_001199673 /// NM_001199674 /// NM	calumenin	2.28041	0.00413975
224443_PM_at	84791	LINC00467	NM_032705 /// NR_026761	long intergenic non-protein coding RNA 467	2.27973	0.00501359
212892_PM_at	8427	ZNF282	NM_001303481 /// NM_003575 /// XM_006716151 /// XM_011516628	zinc finger protein 282	2.2795	0.000245034
226901_PM_at	284018	C17orf58	NM_181655 /// NM_181656 /// XR_934443 /// XR_934444	chromosome 17 open reading frame 58	2.27924	0.00574556
210627_PM_s_at	7841	MOGS	NM_001146158 /// NM_006302	mannosyl-oligosaccharide glucosidase	2.27873	6.83933e-06
210993_PM_s_at	4086	SMAD1	NM_001003688 /// NM_005900 /// XM_005262991 /// XM_005262992 /// XM_005262993 /// XM_00	SMAD family member 1	2.27848	0.00588829
225947_PM_at	80179	MYO19	NM_001033579 /// NM_001033580 /// NM_001163735 /// NM_025109 /// XM_006725351 /// XM_00	myosin XIX	2.27821	0.00188195
216064_PM_s_at	175	AGA	NM_000027 /// NM_001171988 /// NR_033655 /// XM_006714123	aspartylglucosaminidase	2.27801	0.00689184
227363_PM_s_at	10328	EMC8	NM_001142288 /// NM_006067 /// XM_011522811 /// XM_011522812 /// XM_011522813	ER membrane protein complex subunit 8	2.27729	9.36971e-05
208575_PM_at	8350	HIST1H3A	NM_003529	histone cluster 1, H3a	2.27724	0.00313562
203336_PM_s_at	9270	ITGB1BP1	NM_004763 /// NM_022334 /// XM_005246183 /// XM_005246184 /// XM_005246185 /// XM_00524	integrin beta 1 binding protein 1	2.27706	0.00201682
225616_PM_at	283377	SPRYD4	NM_207344	SPRY domain containing 4	2.27684	0.00413616
208852_PM_s_at	821	CANX	NM_001024649 /// NM_001746 /// XM_011534664 /// XM_011534665	calnexin	2.27616	0.00342792
232323_PM_s_at	55761	TTC17	NM_001307943 /// NM_018259 /// XM_005253016 /// XM_005253017 /// XM_006718263 /// XM_01	tetratricopeptide repeat domain 17	2.27615	0.00373835
1568830_PM_at	11213	IRAK3	NM_001142523 /// NM_007199	interleukin 1 receptor associated kinase 3	2.27578	0.00669095
226081_PM_at	84328	LZIC	NM_001316973 /// NM_001316974 /// NM_001316975 /// NM_001316976 /// NM_032368 /// XM_00	leucine zipper and CTNNBIP1 domain containing	2.2755	0.00114943
218100_PM_s_at	55081	IFT57	NM_018010	intraflagellar transport 57	2.27523	0.0029598
1560020_PM_at	23317	DNAJC13	NM_015268 /// XM_005247245	DnaJ (Hsp40) homolog, subfamily C, member 13	2.27468	0.00631132
225321_PM_s_at	29990 /// 101752399	PILRB /// STAG3L5P-PVRIG2P-PILRB	NM_013440 /// NM_175047 /// NM_178238 /// NR_036569 /// NR_036570	paired immunoglobin-like type 2 receptor beta /// STAG3L5P-PVRIG2P-PILRB readthrough	2.27407	0.000418012
235625_PM_at	27072	VPS41	NM_014396 /// NM_080631 /// XR_926930	vacuolar protein sorting 41 homolog (S, cerevisiae)	2.27141	0.00853572
214959_PM_s_at	8539	API5	NM_001142930 /// NM_001142931 /// NM_001243747 /// NM_006595 /// NR_024625 /// XM_00671	apoptosis inhibitor 5	2.27021	0.000114582
238602_PM_at	129563	DIS3L2	NM_001257281 /// NM_001257282 /// NM_152383 /// NR_046476 /// NR_046477	DIS3 like 3'-5' exoribonuclease 2	2.27021	0.00292895
225638_PM_at	388753	COA6	NM_001012985 /// NM_001206641 /// NM_001301733	cytochrome c oxidase assembly factor 6	2.26855	0.000670272
225274_PM_at	51449	PCYOX1	NM_016297	prenylcysteine oxidase 1	2.26759	0.00562822
212541_PM_at	80308	FLAD1	NM_001184891 /// NM_001184892 /// NM_025207 /// NM_201398 /// XM_005245502 /// XM_00524	flavin adenine dinucleotide synthetase 1	2.26754	2.99958e-05
218946_PM_at	27247	NFU1	NM_001002755 /// NM_001002756 /// NM_001002757 /// NM_015700 /// NR_045631 /// NR_04563	NFU1 iron-sulfur cluster scaffold	2.26705	0.000111409
206503_PM_x_at	5371	PML	NM_002675 /// NM_033238 /// NM_033239 /// NM_033240 /// NM_033244 /// NM_033246 /// NM_	promyelocytic leukemia	2.26635	1.9339e-05
212052_PM_s_at	23061	TBC1D9B	NM_015043 /// NM_198868	TBC1 domain family, member 9B (with GRAM domain)	2.26623	0.000457283
225677_PM_at	55973	BCAP29	NM_001008405 /// NM_001008406 /// NM_001008407 /// NM_018844 /// NR_027830 /// XM_00671	B-cell receptor-associated protein 29	2.26585	0.00143596
219162_PM_s_at	65003	MRPL11	NM_016050 /// NM_170738 /// NM_170739 /// NR_120588 /// NR_120589	mitochondrial ribosomal protein L11	2.26539	0.000813127
208660_PM_at	1431	CS	NM_004077 /// NM_198324	citrate synthase	2.26512	0.000602441
223545_PM_at	2177	FANCD2	NM_001018115 /// NM_033084 /// XM_005264946 /// XM_005264947 /// XM_006713021 /// XM_00	Fanconi anemia complementation group D2	2.26493	0.00278894
201528_PM_at	6117	RPA1	NM_002945	replication protein A1	2.26489	0.00367182
235387_PM_at	79807	GSTCD	NM_001031720 /// NM_024751 /// XM_005263222 /// XM_011532248 /// XM_011532249 /// XM_01	glutathione S-transferase, C-terminal domain containing	2.26426	0.00515126
201765_PM_s_at	3073	HEXA	NM_000520	hexosaminidase A (alpha polypeptide)	2.26399	0.000101472
212247_PM_at	23165	NUP205	NM_015135 /// XM_005250235	nucleoporin 205kDa	2.26245	0.00594936
218409_PM_s_at	64215	DNAJC1	NM_022365 /// XM_011519614 /// XM_011519615	DnaJ (Hsp40) homolog, subfamily C, member 1	2.26238	0.00010917
202737_PM_s_at	25804	LSM4	NM_001252129 /// NM_012321	LSM4 homolog, U6 small nuclear RNA and mRNA degradation associated	2.26235	0.00685929
1555148_PM_a_at	130951	M1AP	NM_001281295 /// NM_001281296 /// NM_138804 /// XM_005264150 /// XM_005264152 /// XM_00	meiosis 1 associated protein	2.26216	8.57099e-05
224855_PM_at	29920	PYCR2	NM_001271681 /// NM_013328	pyrroline-5-carboxylate reductase family, member 2	2.26201	0.00328492
202435_PM_s_at	1545	CYP1B1	NM_000104	cytochrome P450, family 1, subfamily B, polypeptide 1	2.2604	0.0024257
202520_PM_s_at	4292	MLH1	NM_000249 /// NM_001167617 /// NM_001167618 /// NM_001167619 /// NM_001258271 /// NM_00	mutL homolog 1	2.25942	0.00305194
222875_PM_at	56919	DHX33	NM_001199699 /// NM_020162 /// XR_934069	DEAH (Asp-Glu-Ala-His) box polypeptide 33	2.2587	0.000335964
208676_PM_s_at	5036	PA2G4	NM_006191	proliferation-associated 2G4	2.25725	0.00619693
1555730_PM_a_at	1072	CFL1	NM_005507	cofilin 1 (non-muscle)	2.25665	0.00241631
225833_PM_at	221955	DAGLB	NM_001142936 /// NM_139179	diacylglycerol lipase, beta	2.25655	8.36316e-06
208363_PM_s_at	3631	INPP4A	NM_001134224 /// NM_001134225 /// NM_001566 /// NM_004027 /// XM_006712499 /// XM_00671	inositol polyphosphate-4-phosphatase type I A	2.25647	0.00161715
226161_PM_at	55676	SLC30A6	NM_001193513 /// NM_001193514 /// NM_001193515 /// NM_017964 /// XM_006712048 /// XM_01	solute carrier family 30 (zinc transporter), member 6	2.25537	0.00530917
225479_PM_at	116064	LRRC58	NM_001099678 /// XM_011512385	leucine rich repeat containing 58	2.25499	4.89296e-05
204927_PM_at	8045	RASSF7	NM_001143993 /// NM_001143994 /// NM_003475 /// XM_005253147 /// XM_005253148 /// XM_00	Ras association (RalGDS/AF-6) domain family (N-terminal) member 7	2.2549	7.06599e-05
201954_PM_at	10095	ARPC1B	NM_005720 /// XM_006715825 /// XM_006715826	actin related protein 2/3 complex subunit 1B	2.25452	0.000203834
218757_PM_s_at	65109	UPF3B	NM_023010 /// NM_080632 /// XM_005262458 /// XM_006724780 /// XM_006724781 /// XM_01153	UPF3 regulator of nonsense transcripts homolog B (yeast)	2.25421	0.0079188
222165_PM_x_at	79095	C9orf16	NM_024112 /// XM_011519004	chromosome 9 open reading frame 16	2.25384	0.000359647
223234_PM_at	10459	MAD2L2	NM_001127325 /// NM_006341 /// XM_011540507	MAD2 mitotic arrest deficient-like 2 (yeast)	2.25356	0.000745749
208905_PM_at	54205	CYCS	NM_018947	cytochrome c, somatic	2.25232	0.00378745
201687_PM_s_at	8539	API5	NM_001142930 /// NM_001142931 /// NM_001243747 /// NM_006595 /// NR_024625 /// XM_00671	apoptosis inhibitor 5	2.25229	4.04006e-05
213626_PM_at	84869	CBR4	NM_032783 /// XM_005263315 /// XM_005263316 /// XM_006714391 /// XM_006714392 /// XM_01	carbonyl reductase 4	2.2513	0.000301479
200896_PM_x_at	3068	HDGF	NM_001126050 /// NM_001126051 /// NM_004494 /// XM_006711280 /// XM_006711281 /// XM_01	hepatoma-derived growth factor	2.25097	0.00219603
226596_PM_x_at	729852	UMAD1	NM_001302348 /// NM_001302349 /// NM_001302350	UBAP1-MVB12-associated (UMA) domain containing 1	2.25019	0.00198822
202399_PM_s_at	10239 /// 100526783	AP3S2 /// C15orf38-AP3S2	NM_001199058 /// NM_005829 /// NR_023361 /// NR_037582	adaptor-related protein complex 3, sigma 2 subunit /// C15orf38-AP3S2 readthrough	2.25011	0.000109467
225108_PM_at	8540	AGPS	NM_003659 /// XM_011512041 /// XM_011512042 /// XM_011512043 /// XM_011512044 /// XM_01	alkylglycerone phosphate synthase	2.2474	0.000383089
1555815_PM_a_at	83746	L3MBTL2	NM_001003689 /// NM_031488 /// XM_011530420 /// XM_011530421 /// XR_937933	l(3)mbt-like 2 (Drosophila)	2.24732	0.00345639
222148_PM_s_at	55288	RHOT1	NM_001033566 /// NM_001033567 /// NM_001033568 /// NM_001288754 /// NM_001288755 /// NM	ras homolog family member T1	2.24676	0.000344816
203201_PM_at	5373	PMM2	NM_000303 /// XM_005255372 /// XM_005255373 /// XM_005255374 /// XM_011522538 /// XM_01	phosphomannomutase 2	2.24635	3.3807e-05
219294_PM_at	55166	CENPQ	NM_018132 /// XM_005249205 /// XM_011514723	centromere protein Q	2.24522	0.00129464
[truncated: 2,627 more rows]
