# Supplementary material for: NK Cells and PMN-MDSCs in the Graft From G-CSF Mobilized Haploidentical Donors Display Distinct Gene Expression Profiles From Those of the Non-Mobilized Counterpart
Source: Front Immunol. 2021 Apr 27;12:657329. doi: 10.3389/fimmu.2021.657329 (PMC8111072; doi:10.3389/fimmu.2021.657329)
Supplement: Supplementary file 5 [file Table_2.xlsx]

## Sheet: Foglio1
Table S2. GO biological processes enriched in up-regulated genes of mobilized PMN-MDSC
GO term	Description	P-value
GO:0022402	cell cycle process	1.71e-19
GO:1903047	mitotic cell cycle process	1.47e-17
GO:0051301	cell division	8.11e-14
GO:0007059	chromosome segregation	2.97e-12
GO:0051983	regulation of chromosome segregation	6.84e-12
GO:0051276	chromosome organization	7.46e-12
GO:0051726	regulation of cell cycle	2.42e-11
GO:0007088	regulation of mitotic nuclear division	3.95e-10
GO:0051783	regulation of nuclear division	8.66e-10
GO:0098813	nuclear chromosome segregation	4.51e-09
GO:0033045	regulation of sister chromatid segregation	8.73e-09
GO:0010564	regulation of cell cycle process	2.59e-08
GO:0000226	microtubule cytoskeleton organization	6.87e-08
GO:0010965	regulation of mitotic sister chromatid separation	1.41e-07
GO:0033047	regulation of mitotic sister chromatid segregation	1.41e-07
GO:0000278	mitotic cell cycle	1.44e-07
GO:0000819	sister chromatid segregation	1.96e-07
GO:0045839	negative regulation of mitotic nuclear division	2.33e-07
GO:0051784	negative regulation of nuclear division	2.33e-07
GO:2000816	negative regulation of mitotic sister chromatid separation	2.84e-07
GO:0033048	negative regulation of mitotic sister chromatid segregation	2.84e-07
GO:1905819	negative regulation of chromosome separation	2.84e-07
GO:1905818	regulation of chromosome separation	3.31e-07
GO:0007017	microtubule-based process	4.82e-07
GO:1902099	regulation of metaphase/anaphase transition of cell cycle	6.16e-07
GO:0030071	regulation of mitotic metaphase/anaphase transition	6.16e-07
GO:0044770	cell cycle phase transition	6.31e-07
GO:0000070	mitotic sister chromatid segregation	7.16e-07
GO:0051716	cellular response to stimulus	9.14e-07
GO:0044772	mitotic cell cycle phase transition	1.14e-06
GO:0051985	negative regulation of chromosome segregation	1.21e-06
GO:0033046	negative regulation of sister chromatid segregation	1.21e-06
GO:1902850	microtubule cytoskeleton organization involved in mitosis	1.36e-06
GO:1902100	negative regulation of metaphase/anaphase transition of cell cycle	1.48e-06
GO:0045841	negative regulation of mitotic metaphase/anaphase transition	1.48e-06
GO:0006950	response to stress	1.57e-06
GO:0051383	kinetochore organization	1.89e-06
GO:1903046	meiotic cell cycle process	2.62e-06
GO:0006270	DNA replication initiation	2.66e-06
GO:0030261	chromosome condensation	3.01e-06
GO:0006323	DNA packaging	3.01e-06
GO:0000083	regulation of transcription involved in G1/S transition of mitotic cell cycle	3.01e-06
GO:0007049	cell cycle	3.26e-06
GO:0045786	negative regulation of cell cycle	3.41e-06
GO:0050896	response to stimulus	3.67e-06
GO:0007051	spindle organization	3.82e-06
GO:0090068	positive regulation of cell cycle process	4e-06
GO:0006928	movement of cell or subcellular component	4.07e-06
GO:0007346	regulation of mitotic cell cycle	5.84e-06
GO:0007010	cytoskeleton organization	6.04e-06
GO:0045787	positive regulation of cell cycle	6.08e-06
GO:0006259	DNA metabolic process	6.58e-06
GO:0033044	regulation of chromosome organization	6.91e-06
GO:0071310	cellular response to organic substance	7.73e-06
GO:0002274	myeloid leukocyte activation	7.91e-06
GO:0071173	spindle assembly checkpoint	8.43e-06
GO:0071174	mitotic spindle checkpoint	8.43e-06
GO:0007094	mitotic spindle assembly checkpoint	8.43e-06
GO:0031577	spindle checkpoint	8.43e-06
GO:0043312	neutrophil degranulation	1.11e-05
GO:0043299	leukocyte degranulation	1.11e-05
GO:0000075	cell cycle checkpoint	1.12e-05
GO:0034331	cell junction maintenance	1.36e-05
GO:0045217	cell-cell junction maintenance	1.36e-05
GO:0072672	neutrophil extravasation	1.36e-05
GO:0002275	myeloid cell activation involved in immune response	1.72e-05
GO:0002283	neutrophil activation involved in immune response	1.72e-05
GO:1901701	cellular response to oxygen-containing compound	1.83e-05
GO:0006271	DNA strand elongation involved in DNA replication	2.12e-05
GO:0002263	cell activation involved in immune response	2.21e-05
GO:0009719	response to endogenous stimulus	2.24e-05
GO:0007052	mitotic spindle organization	2.26e-05
GO:1901990	regulation of mitotic cell cycle phase transition	2.31e-05
GO:0050789	regulation of biological process	2.32e-05
GO:0036230	granulocyte activation	2.51e-05
GO:0042119	neutrophil activation	2.51e-05
GO:0071241	cellular response to inorganic substance	2.54e-05
GO:1901987	regulation of cell cycle phase transition	2.54e-05
GO:0031099	regeneration	2.59e-05
GO:0019730	antimicrobial humoral response	2.74e-05
GO:0070887	cellular response to chemical stimulus	2.91e-05
GO:0006260	DNA replication	3.36e-05
GO:0050794	regulation of cellular process	3.51e-05
GO:0002366	leukocyte activation involved in immune response	3.72e-05
GO:0045055	regulated exocytosis	4.82e-05
GO:0051988	regulation of attachment of spindle microtubules to kinetochore	5.5e-05
GO:0007076	mitotic chromosome condensation	6.33e-05
GO:0006887	exocytosis	6.68e-05
GO:0048856	anatomical structure development	6.94e-05
GO:0032506	cytokinetic process	7.53e-05
GO:0009725	response to hormone	7.92e-05
GO:0022414	reproductive process	9.11e-05
GO:0045931	positive regulation of mitotic cell cycle	0.000104
GO:0001775	cell activation	0.00011
GO:0043954	cellular component maintenance	0.000116
GO:0045123	cellular extravasation	0.000116
GO:0051225	spindle assembly	0.000135
GO:0006996	organelle organization	0.000148
GO:0031100	animal organ regeneration	0.000154
GO:0051256	mitotic spindle midzone assembly	0.000195
GO:0046903	secretion	0.000209
GO:0002252	immune effector process	0.000226
GO:1990266	neutrophil migration	0.000248
GO:0044843	cell cycle G1/S phase transition	0.00025
GO:0008608	attachment of spindle microtubules to kinetochore	0.000251
GO:0051302	regulation of cell division	0.000256
GO:0051382	kinetochore assembly	0.000257
GO:0010033	response to organic substance	0.000258
GO:0000724	double-strand break repair via homologous recombination	0.000268
GO:0000725	recombinational repair	0.000268
GO:0071103	DNA conformation change	0.000269
GO:0042127	regulation of cell proliferation	0.000285
GO:0008283	cell proliferation	0.000307
GO:0002376	immune system process	0.000333
GO:0016572	histone phosphorylation	0.000355
GO:0009987	cellular process	0.00036
GO:0051347	positive regulation of transferase activity	0.000361
GO:0006959	humoral immune response	0.000371
GO:0033762	response to glucagon	0.000374
GO:0007018	microtubule-based movement	0.000389
GO:0022616	DNA strand elongation	0.000394
GO:0097530	granulocyte migration	0.00041
GO:0065007	biological regulation	0.000419
GO:0048523	negative regulation of cellular process	0.000437
GO:0071495	cellular response to endogenous stimulus	0.00044
GO:0045321	leukocyte activation	0.000466
GO:0042742	defense response to bacterium	0.000477
GO:0050790	regulation of catalytic activity	0.000478
GO:0070601	centromeric sister chromatid cohesion	0.00048
GO:0051754	meiotic sister chromatid cohesion, centromeric	0.00048
GO:0006974	cellular response to DNA damage stimulus	0.000522
GO:0006281	DNA repair	0.000525
GO:0033554	cellular response to stress	0.000527
GO:2001251	negative regulation of chromosome organization	0.000535
GO:0022412	cellular process involved in reproduction in multicellular organism	0.000539
GO:0031145	anaphase-promoting complex-dependent catabolic process	0.000551
GO:1904491	protein localization to ciliary transition zone	0.000583
GO:0021532	neural tube patterning	0.000583
GO:0071396	cellular response to lipid	0.000585
GO:0032870	cellular response to hormone stimulus	0.000586
GO:0042060	wound healing	0.000643
GO:0045859	regulation of protein kinase activity	0.000651
GO:0000082	G1/S transition of mitotic cell cycle	0.000657
GO:1902751	positive regulation of cell cycle G2/M phase transition	0.000661
GO:0010971	positive regulation of G2/M transition of mitotic cell cycle	0.000661
GO:0032502	developmental process	0.000687
GO:0051338	regulation of transferase activity	0.000705
GO:0051707	response to other organism	0.000752
GO:0043207	response to external biotic stimulus	0.000757
GO:0045132	meiotic chromosome segregation	0.000765
GO:0032940	secretion by cell	0.000792
GO:0097529	myeloid leukocyte migration	0.000793
GO:0051177	meiotic sister chromatid cohesion	0.000798
GO:1901700	response to oxygen-containing compound	0.000801
GO:1901653	cellular response to peptide	0.000814
GO:0000915	actomyosin contractile ring assembly	0.000823
GO:0000912	assembly of actomyosin apparatus involved in cytokinesis	0.000823
GO:0044837	actomyosin contractile ring organization	0.000823
GO:0065009	regulation of molecular function	0.000832
GO:0033993	response to lipid	0.000833
GO:0098542	defense response to other organism	0.000873
GO:0031570	DNA integrity checkpoint	0.00092
GO:0001101	response to acid chemical	0.000939
GO:1901992	positive regulation of mitotic cell cycle phase transition	0.000955
GO:0009263	deoxyribonucleotide biosynthetic process	0.000986
