# Supplementary material for: NK Cells and PMN-MDSCs in the Graft From G-CSF Mobilized Haploidentical Donors Display Distinct Gene Expression Profiles From Those of the Non-Mobilized Counterpart
Source: Front Immunol. 2021 Apr 27;12:657329. doi: 10.3389/fimmu.2021.657329 (PMC8111072; doi:10.3389/fimmu.2021.657329)
Supplement: Supplementary file 6 [file Table_3.xlsx]

## Sheet: Foglio1
Table S3. GO biological processes enriched in down-regulated genes of mobilized PMN-MDSC
GO term	Description	P-value
GO:0044260	cellular macromolecule metabolic process	4.47e-08
GO:0043170	macromolecule metabolic process	2.49e-06
GO:0044267	cellular protein metabolic process	6.63e-06
GO:0006807	nitrogen compound metabolic process	1.22e-05
GO:0044237	cellular metabolic process	1.7e-05
GO:0006464	cellular protein modification process	3.34e-05
GO:0036211	protein modification process	3.34e-05
GO:0043412	macromolecule modification	7.1e-05
GO:0006325	chromatin organization	9.44e-05
GO:0044238	primary metabolic process	9.53e-05
GO:0019538	protein metabolic process	0.000221
GO:0044265	cellular macromolecule catabolic process	0.000234
GO:0016569	covalent chromatin modification	0.000265
GO:0071704	organic substance metabolic process	0.000273
GO:0043632	modification-dependent macromolecule catabolic process	0.000313
GO:0016570	histone modification	0.000351
GO:0019941	modification-dependent protein catabolic process	0.000404
GO:0009894	regulation of catabolic process	0.00046
GO:0006351	transcription, DNA-templated	0.000474
GO:0097659	nucleic acid-templated transcription	0.000474
GO:0044248	cellular catabolic process	0.000477
GO:0006511	ubiquitin-dependent protein catabolic process	0.000502
GO:0090304	nucleic acid metabolic process	0.000524
GO:0015682	ferric iron transport	0.000862
GO:0001881	receptor recycling	0.000862
GO:0033572	transferrin transport	0.000862
GO:0072512	trivalent inorganic cation transport	0.000862
GO:0008152	metabolic process	0.000978
